# Supplementary material for: Epstein-Barr virus (EBV) activates NKL homeobox gene HLX in DLBCL
Source: PLoS One. 2019 May 29;14(5):e0216898. doi: 10.1371/journal.pone.0216898 (PMC6541347; doi:10.1371/journal.pone.0216898)
Supplement: S1 Table — (XLS) [file pone.0216898.s003.xls]

## Sheet: Sheet1
Probe_set_ID	Gene	DOHH-2_EBVneg	DOHH-2_EBVpos	neg-pos
210258_at	RGS13	6.97356	-2.89247	9.86603
231455_at	LINC00487	5.87873	-2.94618	8.82491
203680_at	PRKAR2B	6.48104	-2.28622	8.76726
212560_at	SORL1	6.5317	-1.86587	8.39757
203140_at	BCL6	6.09694	-2.21876	8.3157
1568752_s_at	RGS13	5.18237	-2.48138	7.66376
231817_at	USP53	4.61564	-2.3525	6.96814
217979_at	TSPAN13	4.81778	-2.15017	6.96794
244887_at	-	4.46124	-2.3525	6.81374
213906_at	MYBL1	4.9649	-1.79278	6.75767
230083_at	USP53	4.94116	-1.79278	6.73393
206385_s_at	ANK3	4.01631	-2.60521	6.62152
1570273_at	-	4.16957	-2.21876	6.38833
230624_at	SLC25A27	4.06105	-2.28622	6.34727
239287_at	-	7.41185	1.17989	6.23196
229019_at	ZNF385B	3.98388	-2.15017	6.13404
1555800_at	ZNF385B	3.23373	-2.78135	6.01508
235228_at	CCDC85A	3.67406	-2.21876	5.89282
219355_at	CXorf57	3.58316	-2.21876	5.80192
213924_at	GNAL	3.77703	-1.93826	5.71529
242127_at	-	2.98878	-2.72391	5.71269
229656_s_at	EML6	4.74223	-0.915784	5.65801
219518_s_at	ELL3	6.032	0.381575	5.65042
1555801_s_at	ZNF385B	2.9751	-2.6652	5.6403
208268_at	ADAM28	3.01041	-2.60521	5.61562
215990_s_at	BCL6	3.6467	-1.93826	5.58496
237187_at	-	5.07484	-0.415259	5.4901
1554240_a_at	ITGAL	3.45691	-2.00984	5.46675
219517_at	ELL3	5.88643	0.509051	5.37738
203509_at	SORL1	5.13146	-0.229676	5.36114
205997_at	ADAM28	3.23373	-2.0805	5.31423
204005_s_at	PAWR	2.68014	-2.60521	5.28534
208820_at	LOC100653024 /// LOC100653146 /// PTK2	4.33835	-0.847696	5.18604
242334_at	NLRP4	2.62512	-2.54393	5.16905
221207_s_at	NBEA	2.90465	-2.21876	5.12341
218692_at	SYBU	2.89596	-2.21876	5.11472
207677_s_at	NCF4	3.71745	-1.34731	5.06476
206513_at	AIM2	3.99748	-1.05583	5.05331
229228_at	CREB5 /// LOC401317	3.38421	-1.645	5.02921
204891_s_at	LCK	3.65359	-1.34731	5.0009
1565681_s_at	DIP2C	2.67337	-2.28622	4.9596
212503_s_at	DIP2C	3.187	-1.645	4.832
220448_at	KCNK12	3.49193	-1.27342	4.76535
1568751_at	RGS13	1.88017	-2.78135	4.66153
229354_at	AHRR	3.45296	-1.2001	4.65306
244407_at	CYP39A1	2.00394	-2.60521	4.60915
1554161_at	SLC25A27	1.85648	-2.72391	4.58039
227952_at	-	2.2914	-2.28622	4.57762
206528_at	TRPC6	2.25562	-2.28622	4.54184
203413_at	LOC100653018 /// LOC100653255 /// NELL2	2.21428	-2.21876	4.43304
1558438_a_at	IGHA1	3.05272	-1.34731	4.40004
230992_at	BTNL9	3.68082	-0.715939	4.39676
222921_s_at	HEY2	2.58963	-1.79278	4.38241
219743_at	HEY2	1.83846	-2.54393	4.38239
215314_at	-	1.96016	-2.41757	4.37772
228827_at	RUNX1T1	2.49691	-1.86587	4.36278
226272_at	RCAN3	4.66931	0.313353	4.35596
232737_s_at	ENPP3	1.72529	-2.60521	4.3305
228220_at	FCHO2	2.75252	-1.5706	4.32312
237465_at	USP53	2.19551	-2.0805	4.27602
1569034_a_at	LOC440864	3.99205	-0.280625	4.27268
218974_at	SOBP	3.76753	-0.471997	4.23953
204342_at	SLC25A24	2.81531	-1.42159	4.2369
216033_s_at	FYN	2.2914	-1.93826	4.22966
1558017_s_at	-	1.85648	-2.3525	4.20899
229779_at	COL4A4	1.52946	-2.6652	4.19466
223204_at	FAM198B	1.35447	-2.83753	4.192
204646_at	DPYD	1.6307	-2.54393	4.17463
226223_at	PAWR	4.04017	-0.132351	4.17252
218236_s_at	PRKD3	4.44147	0.277996	4.16348
206864_s_at	HRK	3.62583	-0.530441	4.15627
204115_at	GNG11	1.73831	-2.41757	4.15588
228855_at	NUDT7	3.82053	-0.333168	4.1537
209290_s_at	NFIB	1.60249	-2.54393	4.14643
228108_at	PPM1L	1.24924	-2.89247	4.14171
226991_at	NFATC2	3.35703	-0.78105	4.13809
238376_at	LOC100505564	2.41007	-1.71911	4.12917
229552_at	LOC283454	4.64877	0.539235	4.10954
204032_at	BCAR3	2.68687	-1.42159	4.10846
206591_at	RAG1	2.02535	-2.0805	4.10585
237839_at	-	1.43665	-2.6652	4.10185
204042_at	WASF3	2.66998	-1.42159	4.09157
213093_at	PRKCA	2.57519	-1.49608	4.07127
210105_s_at	FYN	4.29824	0.241754	4.05649
203130_s_at	KIF5C	3.12143	-0.915784	4.03721
213475_s_at	ITGAL	2.46593	-1.5706	4.03653
222073_at	COL4A3	1.30281	-2.72391	4.02672
229823_at	RIMS2	1.80171	-2.21876	4.02047
222938_x_at	ENPP3	4.21685	0.204583	4.01227
204004_at	PAWR	3.40885	-0.590592	3.99945
205931_s_at	CREB5 /// LOC401317	2.646	-1.34731	3.99331
209135_at	ASPH	1.38791	-2.60521	3.99311
1552884_at	NKX6-3	2.69357	-1.27342	3.967
1557544_at	CCDC147	1.42059	-2.54393	3.96452
206865_at	HRK	4.00019	0.0456417	3.95454
228434_at	BTNL9	5.67415	1.74363	3.93052
230707_at	SORL1	2.42625	-1.49608	3.92232
224996_at	ASPH	1.43665	-2.48138	3.91804
207821_s_at	LOC100653024 /// LOC100653146 /// PTK2	2.99422	-0.915784	3.91
226039_at	MGAT4A	2.10793	-1.79278	3.90071
220432_s_at	CYP39A1	1.11591	-2.78135	3.89726
205407_at	RECK	1.15528	-2.72391	3.87919
235798_at	TMEM170B	1.86838	-2.00984	3.87822
230923_at	FAM19A1	1.65836	-2.21876	3.87713
235735_at	TNFSF8	2.45019	-1.42159	3.87178
1560132_a_at	-	1.5144	-2.3525	3.86691
227627_at	C8orf44-SGK3 /// SGK3	1.57372	-2.28622	3.85995
1561737_at	-	2.28697	-1.5706	3.85757
229937_x_at	-	5.46389	1.60781	3.85608
221909_at	RNFT2	3.48035	-0.360211	3.84056
233849_s_at	ARHGAP5	1.17457	-2.6652	3.83977
226120_at	TTC8	1.82631	-2.00984	3.83615
209859_at	TRIM9	1.68551	-2.15017	3.83568
224811_at	LPP	2.77165	-1.05583	3.82747
209671_x_at	TRAC	3.49193	-0.333168	3.8251
219489_s_at	NXN	4.46516	0.654028	3.81113
209289_at	NFIB	1.5144	-2.28622	3.80063
1552774_a_at	SLC25A27	1.6307	-2.15017	3.78087
226439_s_at	NBEA	1.83846	-1.93826	3.77672
205352_at	SERPINI1	1.68551	-2.0805	3.76601
243198_at	TEX9	1.15528	-2.60521	3.76049
230193_at	WDR66	2.97784	-0.78105	3.75889
221868_at	PAIP2B	3.16547	-0.590592	3.75607
228937_at	LACC1	2.4815	-1.27342	3.75493
205190_at	PLS1	2.53844	-1.2001	3.73854
213172_at	TTC9	1.30281	-2.41757	3.72038
1554486_a_at	GFOD1	1.77669	-1.93826	3.71495
215554_at	GPLD1	2.21428	-1.49608	3.71035
203935_at	ACVR1	1.915	-1.79278	3.70777
228758_at	BCL6	2.646	-1.05583	3.70183
204720_s_at	DNAJC6	2.56061	-1.12751	3.68812
226231_at	PAWR	1.26732	-2.41757	3.68489
202936_s_at	SOX9	1.81407	-1.86587	3.67993
211902_x_at	YME1L1	3.43708	-0.229676	3.66676
217520_x_at	LOC283683 /// LOC646278	3.01041	-0.652436	3.66285
235486_at	C11orf41	1.86838	-1.79278	3.66115
206295_at	IL18	1.0338	-2.60521	3.63901
214071_at	GNAL	1.40434	-2.21876	3.6231
213012_at	NEDD4	2.11793	-1.49608	3.61401
205147_x_at	NCF4	3.84481	0.241754	3.60306
243954_at	LOC285286	1.80171	-1.79278	3.59449
213029_at	NFIB	1.72529	-1.86587	3.59116
235333_at	B4GALT6	2.00394	-1.5706	3.57455
228442_at	NFATC2	3.28343	-0.280625	3.56406
218807_at	VAV3	2.06723	-1.49608	3.56331
217287_s_at	TRPC6	1.81407	-1.71911	3.53317
243040_at	-	1.23093	-2.28622	3.51716
226846_at	PHYHD1	2.65289	-0.847696	3.50059
235301_at	KIAA1324L	2.3002	-1.2001	3.5003
227963_at	-	2.13772	-1.34731	3.48503
212486_s_at	FYN	0.990921	-2.48138	3.4723
230495_at	LOC150568	1.38791	-2.0805	3.46841
1563792_at	AMN	4.33835	0.883114	3.45523
207638_at	TMPRSS15	0.968994	-2.48138	3.45038
37549_g_at	BBS9	1.73831	-1.71069	3.44901
235743_at	-	2.09786	-1.34731	3.44518
1554974_at	ACY3	1.72529	-1.71911	3.4444
235956_at	KIAA1377	1.86838	-1.5706	3.43898
214890_s_at	FAM149A	2.56792	-0.847696	3.41561
1555935_s_at	HUNK	1.76401	-1.645	3.40901
227372_s_at	BAIAP2L1	4.19341	0.785758	3.40765
229053_at	SYT17	1.90348	-1.49608	3.39956
205803_s_at	TRPC1	1.38791	-2.00984	3.39774
243539_at	KIAA1841	1.672	-1.71911	3.39111
228771_at	ADRBK2	1.73831	-1.645	3.38331
209957_s_at	NPPA	3.82664	0.44672	3.37992
244044_at	-	1.35447	-2.00984	3.36431
231787_at	SLC25A27	0.877794	-2.48138	3.35918
213836_s_at	WIPI1	2.3002	-1.05583	3.35603
215111_s_at	TSC22D1	5.50828	2.15283	3.35544
223624_at	ZFAND4	3.69759	0.347866	3.34972
239908_at	-	1.4838	-1.86587	3.34967
217469_at	IGHA1	1.77669	-1.5706	3.34729
206404_at	FGF9	0.990921	-2.3525	3.34343
229373_at	-	1.05477	-2.28622	3.34099
235355_at	CSRNP3	0.729181	-2.60521	3.33439
242747_at	-	3.8951	0.568801	3.3263
221261_x_at	MAGED4 /// MAGED4B /// SNORA11D /// SNORA11E	1.23093	-2.0805	3.31143
213005_s_at	KANK1	4.58263	1.27264	3.30998
218025_s_at	ECI2	4.01364	0.708172	3.30546
1560550_at	-	1.15528	-2.15017	3.30545
241363_at	EXD3	2.75892	-0.530441	3.28936
217402_at	-	0.8054	-2.48138	3.28678
203120_at	TP53BP2	2.75252	-0.530441	3.28296
204867_at	GCHFR	4.58623	1.30813	3.2781
226342_at	SPTBN1	2.74609	-0.530441	3.27653
213032_at	NFIB	0.409195	-2.83753	3.24673
1562610_at	-	1.09582	-2.15017	3.24598
206105_at	AFF2	1.5144	-1.71911	3.23351
243929_at	-	0.503731	-2.72391	3.22764
226203_at	MYO9A	3.8144	0.597773	3.21662
230536_at	PBX4	2.08773	-1.12751	3.21524
205124_at	MEF2B /// MEF2BNB /// MEF2BNB-MEF2B	4.53957	1.32556	3.21401
235251_at	-	1.05477	-2.15017	3.20494
225855_at	EPB41L5	1.33746	-1.86587	3.20332
242650_at	-	2.41818	-0.78105	3.19923
236325_at	KIAA1377	0.533915	-2.6652	3.19911
213644_at	CEP112	0.592453	-2.60521	3.19766
244713_at	-	2.83363	-0.360211	3.19384
213060_s_at	CHI3L2	3.46868	0.277996	3.19068
212094_at	PEG10	4.349	1.1606	3.1884
209442_x_at	ANK3	1.61666	-1.5706	3.18727
243006_at	-	0.620855	-2.54393	3.16479
212646_at	RFTN1	7.11326	3.96994	3.14332
217936_at	ARHGAP5	1.26732	-1.86587	3.13319
228032_s_at	DENND1B	2.00394	-1.12751	3.13146
229380_at	ILDR2	0.648708	-2.48138	3.13009
212504_at	DIP2C	3.29008	0.166438	3.12364
223313_s_at	MAGED4 /// MAGED4B /// SNORA11D /// SNORA11E	0.90114	-2.21876	3.1199
230673_at	PKHD1L1	1.84449	-1.27342	3.11792
219474_at	C3orf52	2.26465	-0.847696	3.11234
239726_at	ANK3	1.09582	-2.00984	3.10565
226614_s_at	FAM167A	3.67406	0.568801	3.10526
223530_at	TDRKH	2.11793	-0.985205	3.10313
231181_at	-	1.97123	-1.12751	3.09874
202998_s_at	LOXL2	1.75122	-1.34731	3.09853
1552885_a_at	NKX6-3	3.26105	0.166438	3.09461
1568603_at	CADPS	0.8054	-2.28622	3.09162
226490_at	NHSL1	1.88017	-1.2001	3.08027
214276_at	KLF12	1.21239	-1.86587	3.07826
202668_at	EFNB2	1.49919	-1.5706	3.06979
225630_at	EEPD1	1.6446	-1.42159	3.06619
219655_at	C7orf10	1.33746	-1.71911	3.05656
204823_at	NAV3	1.40434	-1.645	3.04934
229292_at	EPB41L5	0.503731	-2.54393	3.04766
205528_s_at	RUNX1T1	0.4414	-2.60521	3.04661
213411_at	ADAM22	0.620855	-2.41757	3.03842
227100_at	B3GALTL	0.620855	-2.41757	3.03842
224762_at	SERINC2	2.18604	-0.847696	3.03374
1559221_at	LOC100507254	2.11793	-0.915784	3.03371
219377_at	FAM59A	1.30281	-1.71911	3.02192
204730_at	RIMS3	4.81548	1.79457	3.0209
203642_s_at	COBLL1	0.236434	-2.78135	3.01779
227568_at	HECTD2	1.07544	-1.93826	3.0137
243782_at	-	1.07544	-1.93826	3.0137
219753_at	STAG3	6.74298	3.74236	3.00061
227915_at	ASB2	2.21428	-0.78105	2.99533
229034_at	SOBP	1.05477	-1.93826	2.99303
218806_s_at	VAV3	0.702852	-2.28622	2.98908
1557602_at	LOC201617	1.11591	-1.86587	2.98178
229515_at	PAWR	1.11591	-1.86587	2.98178
241453_at	LOC100653024 /// LOC100653146 /// PTK2	0.90114	-2.0805	2.98164
242292_at	FAM226B	1.84449	-1.12751	2.972
228956_at	UGT8	3.24745	0.277996	2.96946
238752_at	GPLD1	1.76401	-1.2001	2.96411
227371_at	BAIAP2L1	2.85171	-0.085861	2.93757
202260_s_at	STXBP1	1.80171	-1.12751	2.92923
244274_at	-	2.07752	-0.847696	2.92521
218723_s_at	RGCC	3.62933	0.708172	2.92116
210896_s_at	ASPH	1.42059	-1.49608	2.91666
238462_at	UBASH3B	2.58243	-0.333168	2.9156
222291_at	FAM149A	1.26732	-1.645	2.91232
236302_at	PPM1E	6.13713	3.23905	2.89808
219259_at	SEMA4A	2.646	-0.229676	2.87567
235296_at	EIF5A2	1.07544	-1.79278	2.86821
241819_at	TNFSF8	0.854064	-2.00984	2.8639
219820_at	SLC6A16	1.58818	-1.27342	2.8616
243798_at	-	2.94171	0.0870201	2.85469
229302_at	TMEM178A	0.563481	-2.28622	2.8497
218175_at	CCDC92	2.48922	-0.360211	2.84944
1553743_at	LOC100506290 /// LOC100653153 /// METTL21A	2.42625	-0.415259	2.84151
203408_s_at	SATB1	4.41739	1.57904	2.83834
238850_at	LINC00461 /// MIR9-2	2.50455	-0.333168	2.83772
206264_at	GPLD1	0.877794	-1.93826	2.81605
211336_x_at	LILRB1	3.6188	0.81072	2.80808
228416_at	ACVR2A	1.60249	-1.2001	2.80259
241365_at	SATB1	1.60249	-1.2001	2.80259
228523_at	NANOS1	1.93775	-0.847696	2.78545
235775_at	TMTC2	1.13573	-1.645	2.78073
1563621_at	-	1.35447	-1.42159	2.77606
242512_at	MYO9A	1.05477	-1.71911	2.77388
210972_x_at	TRAC /// TRAJ17 /// TRAV20	3.57955	0.81072	2.76883
243948_at	-	1.42059	-1.34731	2.7679
208383_s_at	PCK1	0.755037	-2.00984	2.76487
204688_at	SGCE	3.6909	0.929434	2.76147
238613_at	ZAK	4.46516	1.70421	2.76095
243185_at	LOC100507228	3.19647	0.44672	2.74975
218380_at	LOC728392	2.38545	-0.360211	2.74566
208165_s_at	PRSS16	1.24924	-1.49608	2.74532
1562309_s_at	LOC100506695 /// PHF21B	0.8054	-1.93826	2.74366
206896_s_at	GNG7	4.68537	1.94307	2.7423
217838_s_at	EVL	2.86365	0.127267	2.73638
203827_at	WIPI1	2.31766	-0.415259	2.73292
201425_at	ALDH2	4.0688	1.34278	2.72602
1568848_at	-	1.15528	-1.5706	2.72588
1565576_at	-	0.308033	-2.41757	2.7256
232383_at	TFEC	0.308033	-2.41757	2.7256
214889_at	FAM149A	1.73831	-0.985205	2.72352
218795_at	ACP6	3.78018	1.06009	2.72009
206233_at	B4GALT6	0.924115	-1.79278	2.71689
219304_s_at	PDGFD	2.18604	-0.530441	2.71648
230432_at	LOC100422737	1.86838	-0.847696	2.71607
230487_at	C6orf99	0.702852	-2.00984	2.71269
39318_at	TCL1A	3.83803	1.13117	2.70685
233241_at	PLK1S1	1.13573	-1.5706	2.70633
235315_at	TSC22D1	1.13573	-1.5706	2.70633
1557050_at	HOTAIRM1	0.040322	-2.6652	2.70552
233857_s_at	ASB2	1.57372	-1.12751	2.70124
204681_s_at	RAPGEF5	6.00363	3.31952	2.68412
226653_at	MARK1	0.199264	-2.48138	2.68065
206370_at	PIK3CG	1.0338	-1.645	2.6788
219696_at	DENND1B	2.80297	0.127267	2.6757
202935_s_at	SOX9	0.592453	-2.0805	2.67295
212314_at	SEL1L3	6.09092	3.41824	2.67268
1568604_a_at	CADPS	3.38007	0.708172	2.67189
243308_at	-	1.75122	-0.915784	2.667
243283_at	CROT	0.308033	-2.3525	2.66054
215117_at	RAG2	-0.285945	-2.94618	2.66024
1559034_at	SIRPB2	0.648708	-2.00984	2.65855
234140_s_at	STIM2	3.71086	1.06009	2.65077
227761_at	MYO5A	2.05688	-0.590592	2.64747
201005_at	CD9 /// LOC100652804 /// LOC100653288	0.854064	-1.79278	2.64684
1558757_at	-	0.161118	-2.48138	2.6425
212522_at	PDE8A	2.84571	0.204583	2.64113
1559689_a_at	GRAPL	0.702852	-1.93826	2.64111
209670_at	TRAC	2.45019	-0.18027	2.63046
204069_at	MEIS1	0.342547	-2.28622	2.62877
204875_s_at	GMDS	4.31789	1.69083	2.62706
231472_at	FBXO15	1.77669	-0.847696	2.62438
1562239_at	SGSM1	0.829938	-1.79278	2.62271
227733_at	TMEM63C	1.90348	-0.715939	2.61942
219570_at	KIF16B	1.1936	-1.42159	2.61519
226026_at	DIRC2	1.55912	-1.05583	2.61495
1552652_at	HPS4	4.44545	1.83163	2.61381
204872_at	TLE4	3.12143	0.509051	2.61237
212311_at	SEL1L3	4.08545	1.47358	2.61188
239680_at	WDR76	2.01469	-0.590592	2.60528
225246_at	STIM2	3.50341	0.90646	2.59695
244317_at	KIAA1324L	0.877794	-1.71911	2.5969
1559529_at	PTK2	-0.18559	-2.78135	2.59576
232163_at	WDR19	0.729181	-1.86587	2.59505
212798_s_at	ANKMY2	4.20048	1.60781	2.59267
205938_at	PPM1E	3.62583	1.03912	2.58671
221908_at	RNFT2	2.24653	-0.333168	2.5797
230610_at	-	0.161118	-2.41757	2.57869
242110_at	-	0.161118	-2.41757	2.57869
210957_s_at	AFF2	1.15528	-1.42159	2.57687
219038_at	MORC4	1.15528	-1.42159	2.57687
205773_at	CPEB3	0.854064	-1.71911	2.57317
1552540_s_at	IQCD	2.7653	0.204583	2.56071
226186_at	TMOD2	0.620855	-1.93826	2.55911
242270_at	-	0.620855	-1.93826	2.55911
244143_at	-	0.272676	-2.28622	2.5589
219313_at	GRAMD1C	0.472902	-2.0805	2.5534
204779_s_at	HOXB7	3.78646	1.23625	2.55021
201059_at	CTTN	0.829938	-1.71911	2.54904
230280_at	TRIM9	-0.00224482	-2.54393	2.54169
218816_at	LRRC1	1.1936	-1.34731	2.54091
242053_at	-	1.26732	-1.27342	2.54074
1561363_a_at	-	0.968994	-1.5706	2.5396
217127_at	CTH	4.44743	1.9088	2.53863
222675_s_at	BAIAP2L1	2.25562	-0.280625	2.53624
221053_s_at	TDRKH	0.592453	-1.93826	2.53071
226140_s_at	OTUD1	4.50666	1.97655	2.53011
238605_at	NOL4	0.236434	-2.28622	2.52266
213931_at	ID2 /// ID2B	3.74028	1.21771	2.52257
229012_at	C9orf24	0.729181	-1.79278	2.52196
236423_at	-	0.648708	-1.86587	2.51458
222830_at	GRHL1	1.01252	-1.49608	2.50859
242794_at	MAML3	2.67337	0.166438	2.50694
234033_at	-	1.23093	-1.27342	2.50436
238853_at	RAB3IP	0.780439	-1.71911	2.49954
225665_at	ZAK	6.24456	3.7456	2.49896
211462_s_at	TBL1Y	1.37128	-1.12751	2.4988
229130_at	-	1.37128	-1.12751	2.4988
226972_s_at	CCDC136	2.13772	-0.360211	2.49793
205802_at	TRPC1	-0.046059	-2.54393	2.49787
228640_at	PCDH7	-0.046059	-2.54393	2.49787
232826_at	-	0.342547	-2.15017	2.49271
214772_at	C11orf41	0.272676	-2.21876	2.49144
204998_s_at	ATF5	5.80755	3.31952	2.48803
212062_at	ATP9A	-0.00224482	-2.48138	2.47914
212092_at	PEG10	1.6307	-0.847696	2.47839
243932_at	-	0.755037	-1.71911	2.47414
213927_at	MAP3K9	0.533915	-1.93826	2.47218
230483_at	-	2.85171	0.381575	2.47014
241471_at	LOC730236	0.676034	-1.79278	2.46881
222565_s_at	PRKD3	2.18604	-0.280625	2.46667
234929_s_at	SPATA7	2.18604	-0.280625	2.46667
1565595_at	-	1.61666	-0.847696	2.46436
230272_at	LINC00461 /// MIR9-2	1.98222	-0.471997	2.45421
201896_s_at	PSRC1	2.31766	-0.132351	2.45001
229376_at	PROX1	0.877794	-1.5706	2.4484
238726_at	-	0.877794	-1.5706	2.4484
214106_s_at	GMDS	4.3867	1.94307	2.44363
225250_at	STIM2	0.503731	-1.93826	2.44199
226912_at	ZDHHC23	4.20986	1.76933	2.44053
225008_at	ASPH	-0.285945	-2.72391	2.43797
228115_at	FAM59A	-0.285945	-2.72391	2.43797
223967_at	ANGPTL6	2.25562	-0.18027	2.43589
228423_at	MAP9	1.58818	-0.847696	2.43588
235369_at	C14orf28	1.84449	-0.590592	2.43508
238058_at	LOC150381	2.01469	-0.415259	2.42995
204936_at	MAP4K2	2.14752	-0.280625	2.42814
212715_s_at	MICAL3	2.63211	0.204583	2.42753
222863_at	ZBTB10	0.780439	-1.645	2.42544
1552531_a_at	NLRP11	0.854064	-1.5706	2.42467
239466_at	LOC344595	0.702852	-1.71911	2.42196
239294_at	-	4.63143	2.21025	2.42118
225662_at	ZAK	5.6648	3.24364	2.42117
241487_at	-	-0.18559	-2.60521	2.41962
226478_at	TM7SF3	0.409195	-2.00984	2.41903
242344_at	GABRB2	0.409195	-2.00984	2.41903
1554534_at	DPYD	1.21239	-1.2001	2.41249
235286_at	-	0.472902	-1.93826	2.41116
218402_s_at	HPS4	5.97916	3.5685	2.41066
1557089_at	KIF5C	1.13573	-1.27342	2.40915
242739_at	-	0.121948	-2.28622	2.40817
203335_at	PHYH	5.07613	2.66849	2.40764
221558_s_at	LEF1	4.18392	1.78201	2.40191
243957_at	LOC100128108	1.92642	-0.471997	2.39842
1562799_at	LOC100130285	1.61666	-0.78105	2.39771
229879_at	-	1.26732	-1.12751	2.39483
232794_at	LOC153682	0.968994	-1.42159	2.39058
238803_at	HECTD2	-0.0911807	-2.48138	2.3902
209459_s_at	ABAT	0.308033	-2.0805	2.38853
236856_x_at	-	1.72529	-0.652436	2.37773
206518_s_at	RGS9	2.68687	0.313353	2.37352
1561609_at	-	-0.046059	-2.41757	2.37151
1552931_a_at	PDE8A	0.503731	-1.86587	2.3696
233083_at	MTHFD2L	0.503731	-1.86587	2.3696
238266_at	-	1.83846	-0.530441	2.3689
238429_at	TMEM71	0.0817005	-2.28622	2.36792
226112_at	SGCB	3.19647	0.835257	2.36121
1568924_a_at	IQUB	-0.18559	-2.54393	2.35834
237921_at	-	-0.18559	-2.54393	2.35834
238389_s_at	-	1.15528	-1.2001	2.35538
216615_s_at	HTR3A	0.272676	-2.0805	2.35318
231838_at	PABPC1L	0.780439	-1.5706	2.35104
236105_at	ZBTB10	0.409195	-1.93826	2.34745
234983_at	-	6.40652	4.06377	2.34275
205529_s_at	RUNX1T1	0.121948	-2.21876	2.34071
228195_at	C2orf88	0.620855	-1.71911	2.33996
239884_at	CADPS	2.05688	-0.280625	2.3375
229455_at	-	2.20493	-0.132351	2.33728
1560524_at	GRAPL	1.13573	-1.2001	2.33583
1569940_at	SLC6A16	2.33491	0.00307485	2.33183
202761_s_at	SYNE2	5.72859	3.39779	2.3308
206085_s_at	CTH	3.46868	1.14105	2.32763
1564253_at	LOC285766	0.533915	-1.79278	2.32669
1556147_at	-	0.040322	-2.28622	2.32655
230620_at	USP27X	1.1936	-1.12751	2.32111
239610_at	-	1.1936	-1.12751	2.32111
207194_s_at	ICAM4	0.676034	-1.645	2.32103
47550_at	LZTS1	1.30281	-1.01777	2.32058
223136_at	AIG1	-0.285945	-2.60521	2.31926
238587_at	UBASH3B	1.90348	-0.415259	2.31874
244424_at	LOC439938	0.308033	-2.00984	2.31787
1559688_at	GRAPL	0.236434	-2.0805	2.31694
1555137_a_at	FGD6	1.46826	-0.847696	2.31595
1553178_a_at	SSTR3	0.592453	-1.71911	2.31156
213935_at	ABHD5	0.592453	-1.71911	2.31156
219842_at	ARL15	0.4414	-1.86587	2.30727
227717_at	ARHGEF37	0.4414	-1.86587	2.30727
223438_s_at	PPARA	1.0338	-1.27342	2.30722
218706_s_at	GRAMD3	-0.046059	-2.3525	2.30645
210129_s_at	ARPC4-TTLL3 /// TTLL3	3.11645	0.81072	2.30573
229054_at	ZFP36L1	1.32024	-0.985205	2.30544
218418_s_at	KANK2	5.04306	2.73846	2.3046
219583_s_at	SPATA7	1.97123	-0.333168	2.3044
228574_at	TMTC2	1.71215	-0.590592	2.30275
229254_at	MFSD4	1.17457	-1.12751	2.30208
1566734_at	LOC283454	0.8054	-1.49608	2.30148
206126_at	CXCR5	3.13626	0.835257	2.301
202920_at	ANK2	0.729181	-1.5706	2.29978
205840_x_at	GH1	0.729181	-1.5706	2.29978
1557311_at	LOC100131354	0.503731	-1.79278	2.29651
34408_at	RTN2	3.23717	0.940786	2.29639
230277_at	LOC100289187	1.09582	-1.2001	2.29592
218017_s_at	HGSNAT	3.47258	1.17989	2.29269
226799_at	FGD6	2.60393	0.313353	2.29058
205390_s_at	ANK1	1.69889	-0.590592	2.28949
207996_s_at	C18orf1	1.37128	-0.915784	2.28707
222731_at	ZDHHC2	4.02829	1.74363	2.28465
202478_at	TRIB2	4.01364	1.73061	2.28302
1566446_at	-	0.563481	-1.71911	2.28259
232166_at	KIAA1377	0.563481	-1.71911	2.28259
214769_at	CLCN4	0.342547	-1.93826	2.28081
200762_at	DPYSL2	4.93198	2.65132	2.28066
226978_at	PPARA	2.09786	-0.18027	2.27813
203608_at	ALDH5A1	6.18115	3.90332	2.27783
230559_x_at	FGD4	0.780439	-1.49608	2.27651
235353_at	SEL1L3	1.55912	-0.715939	2.27506
1560853_x_at	ZNF826P	2.2328	-0.0407393	2.27354
213370_s_at	SFMBT1	1.21239	-1.05583	2.26822
211685_s_at	NCALD	0.472902	-1.79278	2.26568
1569833_at	-	-0.0911807	-2.3525	2.26132
1558437_at	IGHA1	1.54437	-0.715939	2.26031
1569675_at	POU2AF1	0.040322	-2.21876	2.25908
1558116_x_at	RECK	-0.285945	-2.54393	2.25799
229985_at	BTNL9	2.34345	0.0870201	2.25643
1556467_at	LOC100653340	1.60249	-0.652436	2.25493
242240_at	-	0.533915	-1.71911	2.25302
215967_s_at	LY9	0.829938	-1.42159	2.25153
213556_at	LOC390940	0.90114	-1.34731	2.24845
231898_x_at	SOX2-OT	-0.234996	-2.48138	2.24639
1559101_at	-	0.308033	-1.93826	2.24629
223405_at	NPL	0.376255	-1.86587	2.24212
1553894_at	CCDC122	-0.36553	-2.60521	2.23968
225812_at	C6orf225	2.2328	0.00307485	2.22972
228359_at	UBASH3B	1.86838	-0.360211	2.22859
203097_s_at	RAPGEF2	4.73575	2.50987	2.22588
211822_s_at	NLRP1	1.09582	-1.12751	2.22333
238174_at	-	1.75122	-0.471997	2.22322
230671_at	-	1.6307	-0.590592	2.22129
226001_at	KLHL5	4.84361	2.62341	2.2202
219103_at	ASAP3	0.946729	-1.27342	2.22015
219229_at	SLCO3A1	1.30281	-0.915784	2.2186
225478_at	MFHAS1	5.88643	3.67259	2.21384
204857_at	MAD1L1	4.41941	2.21025	2.20916
215555_at	-	0.199264	-2.00984	2.2091
201422_at	IFI30	5.51538	3.31079	2.20459
212430_at	RBM38	4.16957	1.96548	2.20409
206741_at	C3orf32	1.28518	-0.915784	2.20096
209995_s_at	TCL1A	3.87755	1.67732	2.20023
1557639_at	NFIA	0.702852	-1.49608	2.19893
210991_s_at	RIMS3	0.702852	-1.49608	2.19893
228132_at	ABLIM2	1.54437	-0.652436	2.1968
1554933_at	PSIP1	-0.0911807	-2.28622	2.19504
1552789_at	SEC62	0.472902	-1.71911	2.19201
224952_at	TANC2	0.472902	-1.71911	2.19201
236926_at	TBX1	0.620855	-1.5706	2.19146
209197_at	SYT11	2.70024	0.509051	2.19119
1558508_a_at	C1orf53	0.990921	-1.2001	2.19102
1553935_at	MGC2848	0.040322	-2.15017	2.19049
228742_at	-	2.77796	0.597773	2.18019
223618_at	FMN2	-0.36553	-2.54393	2.1784
227565_at	KLHL5	2.98878	0.81072	2.17806
219042_at	LZTS1	0.829938	-1.34731	2.17725
209975_at	CYP2E1	0.236434	-1.93826	2.17469
243841_at	SYNE2	0.236434	-1.93826	2.17469
1556148_s_at	-	0.308033	-1.86587	2.1739
1569393_at	MGC15885	-0.046059	-2.21876	2.1727
240523_at	ATPBD4-AS1	-0.721259	-2.89247	2.17121
230187_s_at	LOC100507100	0.161118	-2.00984	2.17096
241863_x_at	-	1.45254	-0.715939	2.16848
215301_at	SYCE1L	0.0817005	-2.0805	2.1622
209627_s_at	OSBPL3	3.83576	1.67732	2.15843
229337_at	USP2	0.8054	-1.34731	2.15271
203670_at	ARPC4-TTLL3 /// TTLL3	0.729181	-1.42159	2.15077
234364_at	CKAP2	0.729181	-1.42159	2.15077
1552439_s_at	MEGF11	3.8144	1.66368	2.15071
1557659_a_at	-	-0.00224482	-2.15017	2.14792
212390_at	LOC728802 /// PDE4DIP	1.23093	-0.915784	2.14672
228642_at	HOTAIRM1	2.65289	0.509051	2.14384
222730_s_at	ZDHHC2	2.68014	0.539235	2.1409
1553977_a_at	CYP39A1	1.15528	-0.985205	2.14048
1554306_at	ITPKB	1.01252	-1.12751	2.14003
218885_s_at	GALNT12	1.42059	-0.715939	2.13652
218218_at	APPL2	1.60249	-0.530441	2.13293
201565_s_at	ID2	4.48943	2.35727	2.13216
202988_s_at	RGS1	-0.285945	-2.41757	2.13162
227083_at	B3GALTL	-0.285945	-2.41757	2.13162
201367_s_at	ZFP36L2	0.780439	-1.34731	2.12775
226537_at	HINT3	3.30547	1.17989	2.12559
239154_at	-	2.12786	0.00307485	2.12478
223519_at	ZAK	3.93098	1.80703	2.12395
1560763_at	-	-0.420579	-2.54393	2.12335
232303_at	ZNF608	0.472902	-1.645	2.1179
233400_at	-	-0.234996	-2.3525	2.11751
228457_at	PPM1L	-0.36553	-2.48138	2.11585
235521_at	HOXA3	-0.36553	-2.48138	2.11585
213280_at	RAP1GAP2	2.11793	0.00307485	2.11486
219961_s_at	PLK1S1	3.88342	1.76933	2.11409
224818_at	SORT1	2.82144	0.708172	2.11327
206394_at	MYBPC2	5.49826	3.38538	2.11288
201792_at	AEBP1	1.75122	-0.360211	2.11143
228810_at	CCNYL1	1.05477	-1.05583	2.1106
229227_at	DICER1-AS1	1.77669	-0.333168	2.10985
1559102_at	-	0.829938	-1.27342	2.10336
1563263_at	-	0.376255	-1.71911	2.09536
210948_s_at	LEF1	0.376255	-1.71911	2.09536
202479_s_at	TRIB2	1.81407	-0.280625	2.09469
227193_at	SLC30A4	3.27452	1.17989	2.09463
242681_at	-	2.44225	0.347866	2.09439
218638_s_at	LOC100130872 /// SPON2	1.96016	-0.132351	2.09251
213238_at	ATP10D	4.16355	2.07255	2.091
239964_at	TCL6	1.0338	-1.05583	2.08963
235193_at	-	1.55912	-0.530441	2.08956
1558626_at	-	0.592453	-1.49608	2.08853
228532_at	C1orf162	0.592453	-1.49608	2.08853
207723_s_at	KLRC3	1.37128	-0.715939	2.08722
1559459_at	LOC613266	0.4414	-1.645	2.0864
225637_at	DEF8	5.55548	3.47008	2.0854
1560316_s_at	GLCCI1	3.95906	1.8737	2.08537
1558605_at	-	1.30281	-0.78105	2.08386
234192_s_at	GKAP1	3.01041	0.929434	2.08098
230179_at	LOC285812	2.3937	0.313353	2.08035
230003_at	-	2.16691	0.0870201	2.07989
224801_at	NDFIP2	1.99312	-0.085861	2.07898
229226_at	-	0.8054	-1.27342	2.07882
218523_at	LHPP	1.23093	-0.847696	2.07863
213033_s_at	NFIB	-0.00224482	-2.0805	2.07826
230419_at	FLJ37644	-0.00224482	-2.0805	2.07826
221031_s_at	APOLD1	2.75892	0.681354	2.07757
226344_at	ZMAT1	3.00504	0.929434	2.0756
229726_at	GRAP	3.0475	0.974314	2.07319
228320_x_at	CCDC64	1.35447	-0.715939	2.07041
204778_x_at	HOXB7	2.4815	0.414514	2.06699
237057_at	-	-0.285945	-2.3525	2.06656
235065_at	FAM59A	-0.657756	-2.72391	2.06615
202947_s_at	GYPC	5.22231	3.15626	2.06605
203233_at	IL4R	3.16547	1.10114	2.06434
207124_s_at	GNB5	2.96959	0.90646	2.06313
235227_at	STXBP5	0.342547	-1.71911	2.06165
215260_s_at	TCF3	2.89596	0.835257	2.06071
205391_x_at	ANK1	2.14752	0.0870201	2.0605
206706_at	NTF3	1.88017	-0.18027	2.06044
205984_at	CRHBP	1.72529	-0.333168	2.05846
229362_at	PUS10	3.93098	1.8737	2.05729
227353_at	TMC8	3.76116	1.70421	2.05695
1559439_s_at	C21orf58	0.924115	-1.12751	2.05163
219840_s_at	TCL6	-0.234996	-2.28622	2.05123
221349_at	VPREB1	0.040322	-2.00984	2.05016
215907_at	-	4.1863	2.14304	2.04326
204000_at	GNB5	3.46868	1.42591	2.04277
233644_at	KATNAL2	0.620855	-1.42159	2.04244
225742_at	MDM4	2.96959	0.929434	2.04015
1553956_at	TMEM237	1.05477	-0.985205	2.03997
221250_s_at	MXD3	3.43308	1.39323	2.03986
208353_x_at	ANK1	2.16691	0.127267	2.03964
227173_s_at	BACH2	6.23354	4.19873	2.03481
233076_at	JAKMIP3	-0.046059	-2.0805	2.03444
205297_s_at	CD79B	6.14357	4.11101	2.03256
206045_s_at	NOL4	1.69889	-0.333168	2.03206
225591_at	FBXO25	3.35703	1.32556	2.03148
232689_at	LOC284561	0.755037	-1.27342	2.02846
204217_s_at	RTN2	1.43665	-0.590592	2.02724
205972_at	SLC38A3	0.308033	-1.71911	2.02714
212167_s_at	SMARCB1	5.48142	3.45433	2.02709
1557122_s_at	GABRB2	0.161118	-1.86587	2.02699
1561195_at	-	2.75892	0.7345	2.02442
1559535_s_at	-	0.676034	-1.34731	2.02335
236202_at	-	0.676034	-1.34731	2.02335
216834_at	RGS1	1.98222	-0.0407393	2.02296
233712_at	ZNF44	0.376255	-1.645	2.02125
204430_s_at	SLC2A5	3.8687	1.84981	2.01888
216215_s_at	RBFOX2	4.09814	2.08283	2.0153
210205_at	B3GALT4	1.4838	-0.530441	2.01424
213107_at	TNIK	0.592453	-1.42159	2.01404
232297_at	KLHL5	3.05272	1.03912	2.01361
215630_at	-	0.4414	-1.5706	2.012
220076_at	ANKH	0.4414	-1.5706	2.012
215903_s_at	MAST2	3.45296	1.44197	2.01099
219264_s_at	PPP2R3B	5.35186	3.34109	2.01077
238529_at	-	2.28697	0.277996	2.00898
215017_s_at	FNBP1L	-0.657756	-2.6652	2.00744
210835_s_at	CTBP2	4.40519	2.39902	2.00617
1561155_at	-	1.672	-0.333168	2.00517
238919_at	-	1.672	-0.333168	2.00517
1560407_at	MARK1	-0.721259	-2.72391	2.00265
228520_s_at	APLP2	0.946729	-1.05583	2.00256
234072_at	SEMA4A	0.946729	-1.05583	2.00256
218980_at	FHOD3	-0.285945	-2.28622	2.00028
241988_x_at	-	-0.285945	-2.28622	2.00028
209958_s_at	BBS9	1.46826	-0.530441	1.9987
240429_at	ZNF546	0.199264	-1.79278	1.99204
242313_at	LOC728730	0.199264	-1.79278	1.99204
210370_s_at	LY9	0.272676	-1.71911	1.99178
239881_at	-	0.272676	-1.71911	1.99178
202429_s_at	PPP3CA	4.2705	2.27894	1.99156
241387_at	-	-0.0911807	-2.0805	1.98932
236208_at	MOCS2	0.342547	-1.645	1.98754
219027_s_at	MYO9A	3.50722	1.51972	1.9875
202822_at	LPP	2.26465	0.277996	1.98665
208358_s_at	UGT8	1.5144	-0.471997	1.9864
213038_at	RNF19B	3.6082	1.62198	1.98622
203096_s_at	RAPGEF2	0.854064	-1.12751	1.98158
236619_at	-	0.924115	-1.05583	1.97994
207995_s_at	CLEC4M	0.409195	-1.5706	1.9798
219228_at	ZNF331	0.409195	-1.5706	1.9798
223640_at	HCST	4.15143	2.17223	1.97921
212913_at	MSH5 /// MSH5-SAPCD1 /// SAPCD1	2.71349	0.7345	1.97899
1556474_a_at	FLJ38379	0.040322	-1.93826	1.97858
204199_at	RALGPS1	1.55912	-0.415259	1.97438
205750_at	BPHL	2.83363	0.859384	1.97424
204999_s_at	ATF5	3.62232	1.64992	1.9724
1556755_s_at	LOC286149	1.05477	-0.915784	1.97055
242666_at	-	0.620855	-1.34731	1.96817
201853_s_at	CDC25B	4.57539	2.60925	1.96613
204813_at	MAPK10	2.47374	0.509051	1.96469
204081_at	NRGN	1.60249	-0.360211	1.9627
235230_at	PLCXD2	0.829938	-1.12751	1.95745
233055_at	-	0.236434	-1.71911	1.95554
235761_at	-	0.533915	-1.42159	1.9555
1569345_at	-	0.161118	-1.79278	1.95389
227613_at	ZNF331	0.676034	-1.27342	1.94946
242525_at	SLC2A5	0.676034	-1.27342	1.94946
238789_at	KANK1	2.42625	0.478222	1.94803
231186_at	FLJ43390	-0.595912	-2.54393	1.94802
1554047_at	TXNDC9	0.0817005	-1.86587	1.94757
1564389_at	-	-0.657756	-2.60521	1.94745
206355_at	GNAL	-0.657756	-2.60521	1.94745
227803_at	ENPP5	-0.657756	-2.60521	1.94745
201566_x_at	ID2	2.3937	0.44672	1.94698
242808_at	-	0.376255	-1.5706	1.94686
244699_at	AHI1	0.376255	-1.5706	1.94686
227862_at	TRNP1	-0.137671	-2.0805	1.94283
232967_at	-	-0.137671	-2.0805	1.94283
234303_s_at	GPR85	-0.137671	-2.0805	1.94283
225700_at	GLCCI1	4.28166	2.34023	1.94143
1558653_at	MLK7-AS1	-0.477317	-2.41757	1.94025
206886_x_at	GH1	0.592453	-1.34731	1.93977
227041_at	SESTD1	1.28518	-0.652436	1.93761
231964_at	BICD1	2.31766	0.381575	1.93609
243757_at	-	1.80171	-0.132351	1.93406
214708_at	SNTB1	0.877794	-1.05583	1.93362
211828_s_at	TNIK	-0.420579	-2.3525	1.93193
220996_s_at	SHCBP1L	-0.420579	-2.3525	1.93193
235947_at	-	-0.853015	-2.78135	1.92834
207857_at	LILRA2	2.01469	0.0870201	1.92767
213552_at	GLCE	0.503731	-1.42159	1.92532
220173_at	C14orf45	0.503731	-1.42159	1.92532
222589_at	NLK	4.64359	2.71881	1.92478
227799_at	MYO1G	3.0657	1.14105	1.92465
228594_at	NADKD1	2.87548	0.952048	1.92343
1558256_at	LOC148189	1.07544	-0.847696	1.92314
239131_at	-	1.07544	-0.847696	1.92314
221569_at	AHI1	3.04226	1.12123	1.92103
226125_at	LOC100288152	3.88635	1.96548	1.92088
235606_at	LOC344595	-0.36553	-2.28622	1.92069
205977_s_at	EPHA1	0.272676	-1.645	1.91767
227261_at	KLF12	3.80205	1.88549	1.91655
209447_at	SYNE1	3.84782	1.93174	1.91608
204573_at	CROT	2.56792	0.654028	1.91389
233198_at	GOLGA2P5	2.79676	0.883114	1.91364
1559421_at	SNED1	0.342547	-1.5706	1.91315
226179_at	SLC25A37	4.23534	2.32298	1.91236
243810_at	-	1.915	0.00307485	1.91192
224928_at	SETD7	5.08252	3.17079	1.91173
206183_s_at	HERC3	0.563481	-1.34731	1.91079
226615_at	XPR1	0.924115	-0.985205	1.90932
233014_at	-	2.41818	0.509051	1.90913
54037_at	HPS4	5.20776	3.29871	1.90904
229351_at	-	2.58963	0.681354	1.90828
204579_at	FGFR4	0.780439	-1.12751	1.90795
239752_at	-	3.30109	1.39323	1.90787
207623_at	ABCF2	0.990921	-0.915784	1.9067
204916_at	RAMP1	2.14752	0.241754	1.90576
239130_at	MIR101-1 /// MIR3671	2.10793	0.204583	1.90335
209153_s_at	TCF3	6.21953	4.31669	1.90284
1562637_at	SAMD12	1.672	-0.229676	1.90168
213174_at	TTC9	1.76401	-0.132351	1.89636
224663_s_at	CFL2	3.38421	1.48912	1.89509
207950_s_at	ANK3	0.472902	-1.42159	1.89449
209919_x_at	GGT1 /// GGT2 /// GGTLC2	1.42059	-0.471997	1.89258
206506_s_at	SUPT3H	1.55912	-0.333168	1.89229
217974_at	TM7SF3	-0.046059	-1.93826	1.8922
230782_at	SORD	-0.046059	-1.93826	1.8922
236321_at	FAM200B	2.48922	0.597773	1.89145
219889_at	FRAT1	2.72662	0.835257	1.89136
206076_at	LRRC23	1.17457	-0.715939	1.89051
36564_at	RNF19B	3.51197	1.62198	1.88999
240126_x_at	-	0.90114	-0.985205	1.88635
220038_at	C8orf44-SGK3 /// SGK3	-0.657756	-2.54393	1.88618
223168_at	RHOU	-0.657756	-2.54393	1.88618
205534_at	PCDH7	-0.595912	-2.48138	1.88547
1562497_at	-	1.84449	-0.0407393	1.88523
219208_at	FBXO11	1.35447	-0.530441	1.88491
1563863_x_at	TCEANC	-0.721259	-2.60521	1.88395
1563225_a_at	-	0.755037	-1.12751	1.88255
212703_at	TLN2	0.236434	-1.645	1.88143
236777_at	LOC100129195	0.236434	-1.645	1.88143
202388_at	RGS2	3.97152	2.09305	1.87848
225876_at	NIPAL3	2.50455	0.626175	1.87837
226602_s_at	BCR	2.53098	0.654028	1.87695
1558711_at	FAM13A-AS1	1.09582	-0.78105	1.87687
237689_at	-	0.676034	-1.2001	1.87613
204993_at	GNAZ	3.9479	2.07255	1.87535
239121_at	-	-0.477317	-2.3525	1.87519
216973_s_at	HOXB7	3.30109	1.42591	1.87519
228433_at	NFYA	2.99422	1.12123	1.87299
210241_s_at	TP53TG1	2.03594	0.166438	1.8695
235518_at	SLC8A1	1.45254	-0.415259	1.8678
222236_s_at	ASAP3	1.99312	0.127267	1.86585
205234_at	SLC16A4	-0.285945	-2.15017	1.86422
219812_at	PVRIG	5.13946	3.27537	1.86409
228722_at	PRMT2	1.01252	-0.847696	1.86021
204246_s_at	DCTN3	4.60323	2.74495	1.85829
228151_at	ARL15	3.11145	1.25456	1.85689
201677_at	C3orf37	2.89305	1.03912	1.85394
204501_at	NOV	-0.36553	-2.21876	1.85323
224100_s_at	DPYSL5	-0.36553	-2.21876	1.85323
232990_at	FAM104B /// LOC100287188	-0.36553	-2.21876	1.85323
230136_at	LOC400099	2.70688	0.859384	1.8475
210481_s_at	CLEC4M	-0.0911807	-1.93826	1.84708
222820_at	TNRC6C	1.61666	-0.229676	1.84634
232077_s_at	YPEL3	1.89188	0.0456417	1.84623
212549_at	STAT5B	5.14069	3.2954	1.84529
228831_s_at	GNG7	4.89684	3.05282	1.84402
208704_x_at	APLP2	4.76228	2.91861	1.84368
228146_at	C17orf51 /// FAM27L	0.121948	-1.71911	1.84105
235634_at	PURG	0.121948	-1.71911	1.84105
1555474_at	TTLL3	0.924115	-0.915784	1.8399
243434_at	-	0.924115	-0.915784	1.8399
204773_at	IL11RA	1.24924	-0.590592	1.83983
203129_s_at	KIF5C	0.342547	-1.49608	1.83862
214639_s_at	HOXA1	0.342547	-1.49608	1.83862
235569_at	VPS37D	2.37714	0.539235	1.83791
225403_at	RPP25L	3.88635	2.05176	1.83459
239556_at	-	0.040322	-1.79278	1.8331
219901_at	FGD6	1.96016	0.127267	1.83289
223437_at	PPARA	1.96016	0.127267	1.83289
230215_at	SEC61A2	1.11591	-0.715939	1.83185
235213_at	ITPKB	1.11591	-0.715939	1.83185
219101_x_at	ABHD8	0.702852	-1.12751	1.83036
225631_at	EEPD1	0.702852	-1.12751	1.83036
1556542_a_at	-	-0.18559	-2.00984	1.82425
227272_at	C15orf52	-0.18559	-2.00984	1.82425
239341_at	-	-0.18559	-2.00984	1.82425
204530_s_at	TOX	-0.657756	-2.48138	1.82363
216831_s_at	RUNX1T1	-0.657756	-2.48138	1.82363
230872_s_at	ARPC4-TTLL3 /// TTLL3	2.53098	0.708172	1.82281
202329_at	CSK	5.01458	3.19232	1.82225
1556568_a_at	-	0.620855	-1.2001	1.82095
235971_at	-	2.72662	0.90646	1.82016
213844_at	HOXA5	-0.046059	-1.86587	1.81981
221052_at	TDRKH	-0.046059	-1.86587	1.81981
201219_at	CTBP2	1.68551	-0.132351	1.81786
235405_at	GSTA4	1.58818	-0.229676	1.81786
227528_s_at	MLL2	0.90114	-0.915784	1.81692
226002_at	GAB1	4.72679	2.90997	1.81682
211824_x_at	NLRP1	0.829938	-0.985205	1.81514
1559050_at	HCG27	2.12786	0.313353	1.81451
1559477_s_at	MEIS1	-0.853015	-2.6652	1.81218
220922_s_at	SPANXA1 /// SPANXA2 /// SPANXB1 /// SPANXB2 /// SPANXC /// SPANXF1	0.755037	-1.05583	1.81087
232820_s_at	GTSF1L	0.755037	-1.05583	1.81087
233746_x_at	C15orf63 /// MIR1282 /// SERF2 /// SERF2-C15ORF63	5.19836	3.38953	1.80883
226448_at	FAM89A /// MIR1182	1.89188	0.0870201	1.80486
241925_x_at	-	1.21239	-0.590592	1.80298
212501_at	CEBPB	5.74158	3.94055	1.80103
1552602_at	CACNG5	-0.137671	-1.93826	1.80059
210986_s_at	TPM1	-0.137671	-1.93826	1.80059
220623_s_at	TSGA10	-0.420579	-2.21876	1.79818
236874_at	-	-0.420579	-2.21876	1.79818
215195_at	PRKCA	1.71215	-0.085861	1.79802
222315_at	-	0.376255	-1.42159	1.79784
202457_s_at	PPP3CA	4.30263	2.50987	1.79276
239165_at	-	0.592453	-1.2001	1.79255
1554824_at	ZNF585A	0.8054	-0.985205	1.7906
226533_at	HINT3	0.8054	-0.985205	1.7906
218785_s_at	RABL5	-0.00224482	-1.79278	1.79053
242255_at	WDR37	-0.00224482	-1.79278	1.79053
228291_s_at	PLK1S1	4.29274	2.50223	1.79051
229299_at	NADKD1	1.55912	-0.229676	1.7888
1558827_a_at	ZNF831	0.4414	-1.34731	1.78871
217405_x_at	GPLD1	0.4414	-1.34731	1.78871
216734_s_at	CXCR5	1.13573	-0.652436	1.78817
220917_s_at	WDR19	4.98961	3.20179	1.78782
219469_at	DYNC2H1	0.729181	-1.05583	1.78501
243112_at	-	0.729181	-1.05583	1.78501
1556736_at	LOC100129858	-0.36553	-2.15017	1.78464
1556958_at	-	-0.36553	-2.15017	1.78464
221103_s_at	WDR52	-0.36553	-2.15017	1.78464
239074_at	GRAPL	2.71349	0.929434	1.78406
202014_at	PPP1R15A	1.60249	-0.18027	1.78276
206137_at	RIMS2	1.60249	-0.18027	1.78276
215051_x_at	AIF1	4.53957	2.75784	1.78173
208352_x_at	ANK1	2.12786	0.347866	1.77999
235919_at	CEP78	2.97784	1.19892	1.77892
241936_x_at	-	0.503731	-1.27342	1.77716
206620_at	GRAP	2.08773	0.313353	1.77437
202821_s_at	LPP	0.199264	-1.5706	1.76987
215143_at	DPY19L2P2	4.20048	2.43157	1.76891
225706_at	GLCCI1	5.73591	3.96716	1.76875
214894_x_at	MACF1	2.94733	1.17989	1.76744
1560156_at	-	3.51102	1.74363	1.76739
213692_s_at	VDR	0.780439	-0.985205	1.76564
229474_at	MICAL3	0.342547	-1.42159	1.76413
204179_at	MB	0.563481	-1.2001	1.76358
226249_at	SNX30	3.95349	2.19136	1.76213
228290_at	PLK1S1	1.92642	0.166438	1.75998
213240_s_at	KRT4	0.040322	-1.71911	1.75943
236990_at	LOC100507360	0.702852	-1.05583	1.75868
225677_at	BCAP29	2.91902	1.1606	1.75842
227643_at	TPPP	-0.78637	-2.54393	1.75756
228604_at	FAM76A	1.28518	-0.471997	1.75717
236140_at	GCLM	1.88017	0.127267	1.75291
223443_s_at	AMZ2P1	3.11145	1.35979	1.75166
1552658_a_at	NAV3	-0.53576	-2.28622	1.75046
237127_at	-	-0.53576	-2.28622	1.75046
241817_at	C3orf62 /// MIR4271	1.61666	-0.132351	1.74902
1557658_at	-	0.620855	-1.12751	1.74837
219876_s_at	GOLGA2P5	0.620855	-1.12751	1.74837
244280_at	LOC100507254	2.28697	0.539235	1.74774
204484_at	PIK3C2B	4.43948	2.69219	1.74729
1565697_at	-	-0.046059	-1.79278	1.74672
216589_at	-	-0.046059	-1.79278	1.74672
242626_at	SAMD5	-0.046059	-1.79278	1.74672
241874_at	IGIP	0.829938	-0.915784	1.74572
201220_x_at	CTBP2	4.77735	3.03174	1.7456
238760_at	YARS	2.80297	1.06009	1.74288
227987_at	VPS13A	2.62512	0.883114	1.742
243601_at	LOC285957	0.755037	-0.985205	1.74024
205159_at	CSF2RB	4.94818	3.21119	1.73699
201335_s_at	ARHGEF12	0.533915	-1.2001	1.73402
206873_at	CA6	0.533915	-1.2001	1.73402
233753_at	SCAF4	1.93775	0.204583	1.73317
207087_x_at	ANK1	2.04644	0.313353	1.73309
220391_at	ZBTB3	0.236434	-1.49608	1.73251
239756_at	-	0.236434	-1.49608	1.73251
219839_x_at	TCL6	0.161118	-1.5706	1.73172
231880_at	FAM40B	-0.420579	-2.15017	1.72959
229817_at	ZNF608	4.7559	3.02643	1.72947
206903_at	EXOG	-0.137671	-1.86587	1.7282
234707_x_at	IGLV1-44	-0.137671	-1.86587	1.7282
229603_at	BBS12	1.07544	-0.652436	1.72788
242855_at	KCP	0.0817005	-1.645	1.7267
241823_at	-	1.1936	-0.530441	1.72404
228973_at	DLG2	-0.285945	-2.00984	1.72389
1569091_at	-	0.376255	-1.34731	1.72357
212805_at	PRUNE2	0.376255	-1.34731	1.72357
201218_at	CTBP2	4.79381	3.07102	1.72279
210115_at	RPL39L	2.9585	1.23625	1.72225
229264_at	-	2.4815	0.760357	1.72114
232341_x_at	HABP4	1.38791	-0.333168	1.72107
209272_at	NAB1	3.93098	2.21025	1.72074
1555259_at	ZAK	2.53098	0.81072	1.72026
205613_at	SYT17	2.53098	0.81072	1.72026
226546_at	LOC100506844	5.20834	3.48954	1.7188
233614_at	-	-0.00224482	-1.71911	1.71686
219270_at	CHAC1	2.73314	1.01784	1.7153
236759_at	-	-0.36553	-2.0805	1.71497
237413_at	MAPK10	-0.36553	-2.0805	1.71497
242914_at	-	-0.36553	-2.0805	1.71497
210051_at	RAPGEF3	0.4414	-1.27342	1.71482
238233_at	-	0.729181	-0.985205	1.71439
227354_at	PAG1	5.40054	3.68951	1.71103
215925_s_at	CD72	4.63143	2.92434	1.70709
230002_at	GPSM2	0.924115	-0.78105	1.70516
222773_s_at	GALNT12	0.648708	-1.05583	1.70454
236662_at	-	0.648708	-1.05583	1.70454
233921_s_at	-	1.37128	-0.333168	1.70445
227412_at	PPP1R3E	3.34005	1.63602	1.70403
241394_at	-	3.17747	1.47358	1.7039
239113_at	LOC100507468	0.503731	-1.2001	1.70383
208467_at	KLF12	-0.234996	-1.93826	1.70326
210061_at	ZNF589	1.23093	-0.471997	1.70293
232779_at	-	1.23093	-0.471997	1.70293
231356_at	LOC100652917	1.86838	0.166438	1.70194
1555417_a_at	TAS1R1	-0.0911807	-1.79278	1.70159
227270_at	FAM200B	2.65289	0.952048	1.70084
209005_at	FBXL5	2.35195	0.654028	1.69792
1558556_at	CAMK1	1.33746	-0.360211	1.69767
209917_s_at	TP53TG1	2.85769	1.1606	1.69709
223446_s_at	DTNBP1	2.89596	1.19892	1.69704
213358_at	SOGA2	0.780439	-0.915784	1.69622
214945_at	FAM153A /// FAM153B /// FAM153C /// LOC100507387 /// LOC100507427	0.199264	-1.49608	1.69534
219793_at	SNX16	-0.657756	-2.3525	1.69475
233264_at	-	-0.657756	-2.3525	1.69475
227877_at	ANXA2R	2.646	0.952048	1.69395
205604_at	HOXD9	0.121948	-1.5706	1.69255
244359_s_at	-	0.563481	-1.12751	1.69099
1555250_a_at	CPEB3	-0.853015	-2.54393	1.69092
1556589_at	-	-0.595912	-2.28622	1.69031
1558965_at	PHF21A	0.702852	-0.985205	1.68806
239280_at	-	1.81407	0.127267	1.6868
239955_at	-	1.21239	-0.471997	1.68438
1561362_at	-	-0.921104	-2.60521	1.6841
1558115_at	RECK	-0.53576	-2.21876	1.683
234766_at	OR8D2	-0.53576	-2.21876	1.683
244704_at	NFYB	0.409195	-1.27342	1.68262
244779_at	ZDHHC2	0.409195	-1.27342	1.68262
236046_at	FLJ44896	1.26732	-0.415259	1.68258
216317_x_at	RHCE	0.90114	-0.78105	1.68219
228360_at	LYPD6B	0.90114	-0.78105	1.68219
241756_at	-	2.33491	0.654028	1.68088
210886_x_at	TP53TG1	2.98878	1.30813	1.68065
231807_at	KIAA1217	1.32024	-0.360211	1.68045
1554692_at	SLC23A2	-0.18559	-1.86587	1.68028
201940_at	CPD	1.72529	0.0456417	1.67965
216037_x_at	TCF7L2	1.49919	-0.18027	1.67946
201929_s_at	PKP4	3.12143	1.44197	1.67945
217478_s_at	HLA-DMA	4.8749	3.19706	1.67784
223536_at	PSD2	0.829938	-0.847696	1.67763
218484_at	NDUFA4L2	0.620855	-1.05583	1.67668
227119_at	CNOT6L	3.27005	1.5935	1.67655
213739_at	-	1.88017	0.204583	1.67559
217605_at	USP27X	-0.046059	-1.71911	1.67305
1570450_at	-	-0.477317	-2.15017	1.67285
203325_s_at	COL5A1	-0.477317	-2.15017	1.67285
203953_s_at	CLDN3	-0.477317	-2.15017	1.67285
206265_s_at	GPLD1	-0.477317	-2.15017	1.67285
232109_at	UBXN10	-0.477317	-2.15017	1.67285
228718_at	ZNF44	0.755037	-0.915784	1.67082
213474_at	KCTD7 /// RABGEF1	3.83272	2.16256	1.67016
201700_at	CCND3	4.89248	3.22519	1.6673
218318_s_at	NLK	3.07599	1.40966	1.66633
209764_at	MGAT3	1.43665	-0.229676	1.66633
236976_at	FANCA	1.24924	-0.415259	1.6645
235264_at	HCFC2	0.946729	-0.715939	1.66267
243310_at	-	0.946729	-0.715939	1.66267
204890_s_at	LCK	2.49691	0.835257	1.66165
220911_s_at	NYNRIN	0.533915	-1.12751	1.66143
231334_at	-	0.533915	-1.12751	1.66143
232555_at	CREB5	0.533915	-1.12751	1.66143
242835_s_at	LOC728730	0.676034	-0.985205	1.66124
227256_at	USP31	3.36545	1.70421	1.66124
231985_at	MICAL3	-0.420579	-2.0805	1.65992
1554182_at	TRIM73 /// TRIM74	0.877794	-0.78105	1.65884
