# Supplementary material for: Epstein-Barr virus (EBV) activates NKL homeobox gene HLX in DLBCL
Source: PLoS One. 2019 May 29;14(5):e0216898. doi: 10.1371/journal.pone.0216898 (PMC6541347; doi:10.1371/journal.pone.0216898)
Supplement: S2 Table — (XLS) [file pone.0216898.s004.xls]

## Sheet: Sheet1
Probe_set_ID	Gene	DOHH-2_EBVneg	DOHH-2_EBVpos	neg-pos
204439_at	IFI44L	-1.79809	7.14834	-8.94643
201669_s_at	MARCKS	-2.35782	6.4066	-8.76443
229450_at	IFIT3	-2.08582	6.51962	-8.60544
221530_s_at	BHLHE41	-2.84285	5.6875	-8.53035
212956_at	TBC1D9	-2.4867	5.90666	-8.39336
219014_at	PLAC8	-0.853015	7.40512	-8.25814
224569_s_at	IRF2BP2	-2.72923	5.34602	-8.07525
202086_at	MX1	-1.13283	6.81275	-7.94558
203921_at	CHST2	-1.72443	6.20469	-7.92911
214453_s_at	IFI44	-2.15549	5.60695	-7.76244
225897_at	MARCKS	-2.35782	5.20074	-7.55856
205419_at	GPR183	-2.67052	4.78266	-7.45318
203153_at	IFIT1	-2.22408	5.20604	-7.43012
201670_s_at	MARCKS	-2.54925	4.81232	-7.36158
219274_at	TSPAN12	-2.4867	4.80613	-7.29283
218986_s_at	DDX60	-2.61053	4.62624	-7.23676
229390_at	FAM26F	-2.61053	4.58614	-7.19666
228988_at	ZNF711	-2.78667	4.39202	-7.17869
228617_at	XAF1	-1.42691	5.70133	-7.12823
206133_at	XAF1	-2.15549	4.92306	-7.07855
228280_at	ZC3HAV1L	-2.78667	4.26908	-7.05575
218888_s_at	NETO2	-2.29154	4.73374	-7.02529
209732_at	CLEC2B	-2.42289	4.51198	-6.93486
219049_at	CSGALNACT1	-2.15549	4.75399	-6.90948
201426_s_at	VIM	0.503731	7.34184	-6.83811
201858_s_at	SRGN	-0.285945	6.53749	-6.82343
204959_at	MNDA	-2.22408	4.54768	-6.77176
201859_at	SRGN	-0.0911807	6.61482	-6.706
200782_at	ANXA5	-2.08582	4.54768	-6.6335
205081_at	CRIP1	-0.990524	5.63997	-6.6305
219463_at	LAMP5	-1.72443	4.89489	-6.61931
210432_s_at	SCN3A	-2.61053	3.96716	-6.57769
224571_at	IRF2BP2	-2.42289	4.15188	-6.57476
204747_at	IFIT3	-0.921104	5.63605	-6.55715
205098_at	CCR1	-1.72443	4.82769	-6.55212
224570_s_at	IRF2BP2	-2.35782	4.18924	-6.54706
226702_at	CMPK2	-2.29154	4.22682	-6.51836
227609_at	EPSTI1	-1.06115	5.42038	-6.48153
222774_s_at	NETO2	-2.61053	3.80426	-6.41479
224983_at	SCARB2	-1.94358	4.46066	-6.40424
225293_at	COL27A1	-1.65032	4.72884	-6.37916
226603_at	SAMD9L	-0.657756	5.65513	-6.31288
212063_at	CD44	-2.29154	4.00821	-6.29975
205413_at	MPPED2	-2.72923	3.52013	-6.24936
226743_at	SLFN11	-2.54925	3.55563	-6.10489
214059_at	IFI44	-2.4867	3.58125	-6.06795
204103_at	CCL4	-1.94358	4.11352	-6.0571
205114_s_at	CCL3 /// CCL3L1 /// CCL3L3	-1.5014	4.43881	-5.9402
226190_at	MAP3K13	-2.35782	3.57671	-5.93453
204415_at	IFI6	0.236434	6.11859	-5.88216
230036_at	SAMD9L	-1.87119	3.96716	-5.83835
229391_s_at	FAM26F	-1.94358	3.88874	-5.83232
212397_at	RDX	-2.29154	3.48954	-5.78108
205483_s_at	ISG15	0.780439	6.53795	-5.75751
203186_s_at	S100A4	-1.65032	4.10345	-5.75377
208923_at	CYFIP1	-1.35263	4.39821	-5.75084
206181_at	SLAMF1	-1.72443	4.01359	-5.73802
205541_s_at	GSPT2	-2.22408	3.50109	-5.72517
202912_at	ADM	-1.5014	4.2105	-5.71189
203837_at	MAP3K5	-2.22408	3.45433	-5.67841
203303_at	DYNLT3	-2.42289	3.24821	-5.6711
224009_x_at	DHRS9	-1.06115	4.59963	-5.66078
204489_s_at	CD44	-1.94358	3.69287	-5.63645
235276_at	EPSTI1	-2.29154	3.34109	-5.63264
205249_at	EGR2	-0.990524	4.59963	-5.59015
205569_at	LAMP3	-2.54925	3.02643	-5.57568
209288_s_at	CDC42EP3	-2.4867	3.0736	-5.5603
203595_s_at	IFIT5	-2.22408	3.26185	-5.48593
225368_at	HIPK2	-2.67052	2.80208	-5.4726
225288_at	COL27A1	-1.27874	4.15918	-5.43793
212097_at	CAV1	-2.01516	3.40191	-5.41706
226909_at	ZNF518B	-2.4867	2.89254	-5.37924
226757_at	IFIT2	-1.72443	3.65202	-5.37644
244050_at	PTPLAD2	-2.22408	3.12177	-5.34585
232060_at	ROR1	-2.67052	2.65132	-5.32183
1557905_s_at	CD44	-1.72443	3.58487	-5.30929
214022_s_at	IFITM1	2.4815	7.77479	-5.29329
226556_at	MAP3K13	-2.22408	3.03174	-5.25583
225391_at	LOC93622	-2.67052	2.55119	-5.22171
204562_at	IRF4	-0.234996	4.97781	-5.21281
226932_at	SSPN	-2.22408	2.96382	-5.1879
218729_at	LXN	-2.15549	3.02643	-5.18191
223028_s_at	SNX9	-2.61053	2.56592	-5.17645
200953_s_at	CCND2	-0.36553	4.80613	-5.17166
243271_at	-	-0.477317	4.67888	-5.15619
217022_s_at	IGH@ /// IGHA1 /// IGHA2	-1.06115	4.08822	-5.14937
211986_at	AHNAK	-1.5014	3.63115	-5.13254
235157_at	-	-1.27874	3.83804	-5.11679
201601_x_at	IFITM1 /// IFITM2	2.67337	7.77771	-5.10434
219243_at	GIMAP4	-2.54925	2.5288	-5.07805
202443_x_at	NOTCH2	-2.01516	3.05804	-5.0732
208924_at	RNF11	-2.35782	2.69889	-5.05672
207738_s_at	NCKAP1	-2.4867	2.56592	-5.05263
205789_at	CD1D	-2.35782	2.68546	-5.04328
204490_s_at	CD44	-2.22408	2.80208	-5.02616
202207_at	ARL4C	-2.67052	2.34877	-5.01929
235201_at	FOXP2	-2.61053	2.39902	-5.00954
201540_at	FHL1	-1.20542	3.79803	-5.00345
231647_s_at	FCRL5	-2.54925	2.44757	-4.99683
201649_at	UBE2L6	0.342547	5.33369	-4.99115
213170_at	GPX7	-1.79809	3.19232	-4.99042
207861_at	CCL22	-0.046059	4.92735	-4.97341
201887_at	IL13RA1	-1.94358	3.01036	-4.95393
200982_s_at	ANXA6	-1.5014	3.4384	-4.9398
213002_at	MARCKS	-2.35782	2.58051	-4.93834
210916_s_at	CD44	-2.01516	2.90997	-4.92513
225841_at	HENMT1	-2.35782	2.54376	-4.90159
226889_at	WDR35	-2.22408	2.6753	-4.89938
200839_s_at	CTSB	-1.57592	3.31079	-4.88671
203773_x_at	BLVRA	-1.65032	3.22054	-4.87086
203065_s_at	CAV1	-2.08582	2.78328	-4.86911
37966_at	PARVB	-1.76079	3.09915	-4.85994
213975_s_at	LYZ	-1.87119	2.98316	-4.85435
215442_s_at	TSHR	-2.35782	2.49454	-4.85237
219424_at	EBI3	-0.990524	3.85314	-4.84367
224893_at	ATL3	-0.721259	4.11603	-4.83729
201646_at	SCARB2	-2.35782	2.4634	-4.82122
204963_at	SSPN	-1.79809	3.01573	-4.81383
204671_s_at	ANKRD6	-2.35782	2.43157	-4.78939
228005_at	ZXDB	-2.78667	1.99844	-4.78511
219209_at	IFIH1	-2.22408	2.55858	-4.78266
207076_s_at	ASS1	-1.13283	3.63814	-4.77097
232024_at	GIMAP2	-0.36553	4.38788	-4.75341
230626_at	TSPAN12	-1.79809	2.95265	-4.75075
1555630_a_at	NARR /// RAB34	-1.5014	3.24821	-4.74961
202157_s_at	CELF2	0.829938	5.57042	-4.74049
202156_s_at	CELF2	-1.87119	2.86897	-4.74015
226099_at	ELL2	-2.84285	1.88549	-4.72835
219777_at	GIMAP6	-2.61053	2.11325	-4.72378
213793_s_at	HOMER1	-1.13283	3.58848	-4.72131
219799_s_at	DHRS9	-0.00224482	4.71899	-4.72123
213069_at	HEG1	-2.15549	2.54376	-4.69925
221213_s_at	ZNF280D	-2.4867	2.20083	-4.68754
203836_s_at	MAP3K5	-1.79809	2.88668	-4.68478
235643_at	SAMD9L	-1.65032	3.03174	-4.68206
223952_x_at	DHRS9	-0.0911807	4.58975	-4.68093
202136_at	ZMYND11	-1.5014	3.16112	-4.66252
218400_at	OAS3	-0.0911807	4.56704	-4.65822
226384_at	PPAPDC1B	-2.22408	2.43157	-4.65565
212014_x_at	CD44	-2.22408	2.4235	-4.64758
209835_x_at	CD44	-1.94358	2.69219	-4.63577
206115_at	EGR3	-2.01516	2.60925	-4.62441
227947_at	PHACTR2	-2.78667	1.83163	-4.6183
215443_at	TSHR	-1.57592	3.01573	-4.59165
230204_at	HAPLN1	-2.72923	1.8618	-4.59103
238732_at	COL24A1	-2.67052	1.92032	-4.59083
209969_s_at	STAT1	-0.234996	4.34794	-4.58293
203508_at	TNFRSF1B	-1.35263	3.22054	-4.57317
226150_at	PPAPDC1B	-2.54925	2.02001	-4.56926
205681_at	BCL2A1	0.409195	4.97781	-4.56862
223027_at	SNX9	-1.87119	2.68546	-4.55665
207900_at	CCL17	-1.20542	3.34964	-4.55506
222838_at	SLAMF7	-1.35263	3.19232	-4.54495
223599_at	TRIM6	-2.78667	1.74363	-4.53031
224995_at	SPIRE1	-2.29154	2.23812	-4.52966
211612_s_at	IL13RA1	-2.72923	1.79457	-4.5238
209457_at	DUSP5	-1.87119	2.65132	-4.52251
235199_at	RNF125	-2.67052	1.84981	-4.52033
215565_at	-	-1.87119	2.60925	-4.48044
219352_at	HERC6	-1.87119	2.58775	-4.45894
225128_at	KDELC2	-2.67052	1.76933	-4.43985
214438_at	HLX	-1.57592	2.86301	-4.43893
206307_s_at	FOXD1	-2.08582	2.34877	-4.43459
216958_s_at	IVD	-1.87119	2.54376	-4.41495
207781_s_at	ZNF711	-2.67052	1.74363	-4.41415
242268_at	CELF2	-2.42289	1.98754	-4.41042
232375_at	-	-2.08582	2.32298	-4.4088
219863_at	HERC5	-2.35782	2.04125	-4.39908
243278_at	FOXP2	-2.72923	1.66368	-4.39291
201307_at	40787	-0.234996	4.15675	-4.39175
224404_s_at	FCRL5	-1.57592	2.80829	-4.38421
217403_s_at	ZNF227	-2.35782	2.02001	-4.37783
228607_at	OAS2	-0.53576	3.82891	-4.36467
205099_s_at	CCR1	-1.72443	2.63743	-4.36186
201668_x_at	MARCKS	-1.13283	3.21119	-4.34403
228964_at	PRDM1	-2.01516	2.32298	-4.33814
210904_s_at	IL13RA1	-2.15549	2.18183	-4.33731
201548_s_at	KDM5B	-2.29154	2.04125	-4.3328
200887_s_at	STAT1	2.10793	6.43861	-4.33068
200838_at	CTSB	-1.65032	2.6753	-4.32562
212377_s_at	NOTCH2	-2.01516	2.30552	-4.32068
205363_at	BBOX1	-2.61053	1.70421	-4.31474
219211_at	USP18	-1.35263	2.95825	-4.31088
217523_at	CD44	-2.67052	1.63602	-4.30654
219109_at	SPAG16	-1.5014	2.79584	-4.29724
218854_at	DSE	-0.78637	3.50109	-4.28746
211597_s_at	HOPX	-2.01516	2.26996	-4.28512
226225_at	MCC	-2.4867	1.79457	-4.28128
201286_at	SDC1	-1.20542	3.07102	-4.27643
205780_at	BIK	-1.87119	2.39076	-4.26195
201287_s_at	SDC1	-1.06115	3.19232	-4.25347
205992_s_at	IL15	-2.54925	1.70421	-4.25347
201760_s_at	WSB2	-0.53576	3.71618	-4.25194
1552309_a_at	NEXN	-2.08582	2.16256	-4.24838
231577_s_at	GBP1	-2.61053	1.63602	-4.24654
202336_s_at	PAM	-1.87119	2.35727	-4.22846
202855_s_at	SLC16A3	-1.72443	2.47906	-4.20348
202158_s_at	CELF2	-1.06115	3.13665	-4.1978
205805_s_at	ROR1	-2.08582	2.09305	-4.17887
202430_s_at	PLSCR1	-0.990524	3.17079	-4.16132
222771_s_at	MYEF2	-1.65032	2.50987	-4.16019
242625_at	RSAD2	-2.4867	1.66368	-4.15039
225685_at	CDC42EP3	-2.01516	2.13318	-4.14834
202643_s_at	TNFAIP3	-0.990524	3.15626	-4.14678
203596_s_at	IFIT5	-1.42691	2.7122	-4.13911
227689_at	ZNF227	-1.13283	3.00496	-4.13779
226248_s_at	KIAA1324	-0.990524	3.14649	-4.13701
205269_at	LCP2	-2.84285	1.2905	-4.13335
229041_s_at	LOC100505746	-1.65032	2.47125	-4.12157
230063_at	ZNF264	-2.22408	1.8972	-4.12128
203857_s_at	PDIA5	-1.57592	2.5363	-4.11222
202982_s_at	ACOT1 /// ACOT2	-2.15549	1.95432	-4.1098
224710_at	NARR /// RAB34	-0.990524	3.10673	-4.09725
224729_s_at	ATPAF1	-0.18559	3.90622	-4.09181
225116_at	HIPK2	-1.57592	2.50223	-4.07815
202644_s_at	TNFAIP3	0.648708	4.72063	-4.07192
231986_at	RIMS1	-1.20542	2.85703	-4.06245
241163_at	-	-0.721259	3.34109	-4.06235
242064_at	SDK2	-2.22408	1.83163	-4.05571
212958_x_at	PAM	-1.87119	2.18183	-4.05301
206507_at	ZSCAN12	-2.01516	2.03067	-4.04583
205270_s_at	LCP2	-2.35782	1.67732	-4.03515
235740_at	MCTP1	-2.35782	1.67732	-4.03515
220122_at	MCTP1	-2.42289	1.60781	-4.0307
232676_x_at	MYEF2	-0.234996	3.78235	-4.01734
201578_at	PODXL	-1.35263	2.66164	-4.01428
1405_i_at	CCL5	-2.22408	1.78516	-4.00924
202270_at	GBP1	-2.22408	1.78201	-4.00609
210517_s_at	AKAP12	-2.15549	1.84981	-4.0053
215719_x_at	FAS	-1.79809	2.20083	-3.99893
230625_s_at	TSPAN12	-1.35263	2.64439	-3.99702
204105_s_at	NRCAM	-1.35263	2.63743	-3.99006
227274_at	SYNJ2BP	-2.29154	1.69083	-3.98237
240413_at	PYHIN1	-2.22408	1.75654	-3.98062
227001_at	NIPAL2	-2.15549	1.81939	-3.97487
202073_at	OPTN	-2.08582	1.88549	-3.97132
219371_s_at	KLF2	0.4414	4.41255	-3.97115
213142_x_at	PION	-2.61053	1.35979	-3.97031
209286_at	CDC42EP3	-2.29154	1.67732	-3.96886
212828_at	SYNJ2	-2.15549	1.80703	-3.96252
211729_x_at	BLVRA	-0.853015	3.10168	-3.9547
225562_at	RASA3	-1.87119	2.08283	-3.95402
201694_s_at	EGR1	-1.65032	2.29672	-3.94703
239979_at	-	-1.87119	2.06219	-3.93338
213894_at	THSD7A	-2.78667	1.14105	-3.92772
204116_at	IL2RG	-1.87119	2.03067	-3.90186
204048_s_at	PHACTR2	-2.15549	1.74363	-3.89912
202446_s_at	PLSCR1	1.28518	5.17843	-3.89326
202856_s_at	SLC16A3	-0.853015	3.03704	-3.89006
204780_s_at	FAS	-0.78637	3.10168	-3.88805
226103_at	NEXN	-2.78667	1.10114	-3.88781
224572_s_at	IRF2BP2	-0.234996	3.63465	-3.86964
218035_s_at	RBM47	-1.94358	1.92032	-3.8639
217437_s_at	TACC1	-0.853015	3.00496	-3.85797
235306_at	GIMAP8	-1.94358	1.9088	-3.85238
204629_at	PARVB	-1.13283	2.69889	-3.83172
231303_at	LINC00158	-0.0911807	3.73586	-3.82704
231747_at	CYSLTR1	-0.285945	3.53144	-3.81738
206337_at	CCR7	-1.87119	1.94307	-3.81426
201549_x_at	KDM5B	-1.79809	2.00926	-3.80736
222803_at	PRTFDC1	-2.15549	1.64992	-3.8054
209739_s_at	PNPLA4	-1.94358	1.8618	-3.80538
227309_at	YOD1	-2.54925	1.25456	-3.80381
202206_at	ARL4C	-2.01516	1.78201	-3.79716
238447_at	RBMS3	-1.79809	1.99844	-3.79654
223185_s_at	BHLHE41	-2.61053	1.17989	-3.79041
225415_at	DTX3L	0.755037	4.54396	-3.78893
207375_s_at	IL15RA	-1.35263	2.43157	-3.7842
223575_at	KIAA1549	-2.4867	1.2905	-3.7772
1558770_a_at	PIK3R6	-1.57592	2.20083	-3.77676
1554690_a_at	TACC1	-1.79809	1.97655	-3.77464
225202_at	RHOBTB3	-2.61053	1.1606	-3.77113
201105_at	LGALS1	4.05064	7.79999	-3.74935
204655_at	CCL5	-1.94358	1.79457	-3.73815
223220_s_at	PARP9	0.755037	4.49041	-3.73538
219670_at	BEND5	-2.15549	1.57904	-3.73453
221104_s_at	NIPSNAP3B	-0.921104	2.80208	-3.72318
202342_s_at	TRIM2	-2.29154	1.42591	-3.71745
208999_at	39692	-1.94358	1.76933	-3.71291
229796_at	SIX4	-1.94358	1.76933	-3.71291
207002_s_at	PLAGL1	-2.29154	1.40966	-3.7012
235122_at	HIVEP3	-2.29154	1.40966	-3.7012
223502_s_at	TNFSF13B	-1.94358	1.75654	-3.70012
204672_s_at	ANKRD6	-2.22408	1.47358	-3.69766
210612_s_at	SYNJ2	-2.67052	1.01784	-3.68836
213797_at	RSAD2	-1.87119	1.80703	-3.67822
230866_at	CYSLTR1	-1.06115	2.61635	-3.6775
239956_at	-	-2.15549	1.51972	-3.67521
210715_s_at	SPINT2	-1.27874	2.39076	-3.66951
1563075_s_at	-	-2.35782	1.30813	-3.66596
1554569_a_at	CELF2	-2.01516	1.64992	-3.66507
202803_s_at	ITGB2	0.503731	4.16403	-3.6603
214735_at	IPCEF1	-1.72443	1.93174	-3.65616
212203_x_at	IFITM3	2.20493	5.85922	-3.65429
231166_at	GPR155	-1.20542	2.44757	-3.65299
225673_at	MYADM	0.121948	3.76967	-3.64772
204924_at	TLR2	-1.42691	2.2196	-3.6465
210299_s_at	FHL1	-2.67052	0.974314	-3.64483
211202_s_at	KDM5B	-1.20542	2.41539	-3.6208
1564310_a_at	PARP15	-2.08582	1.53478	-3.6206
229367_s_at	GIMAP6	-2.22408	1.39323	-3.61731
204533_at	CXCL10	-1.57592	2.04125	-3.61718
240915_at	IGHV1-69	-0.990524	2.62341	-3.61394
212509_s_at	MXRA7	-1.72443	1.88549	-3.60992
1555626_a_at	SLAMF1	-0.921104	2.68546	-3.60656
213050_at	COBL	-0.921104	2.68546	-3.60656
203771_s_at	BLVRA	-2.29154	1.30813	-3.59968
219013_at	GALNT11	-1.57592	2.02001	-3.59593
238430_x_at	SLFN5	-0.721259	2.86897	-3.59023
221648_s_at	AGMAT	-1.35263	2.22889	-3.58152
218543_s_at	PARP12	0.272676	3.85314	-3.58046
202973_x_at	FAM13A	-1.20542	2.36572	-3.57114
206023_at	NMU	-2.15549	1.40966	-3.56514
1560573_at	LOC387895	-2.42289	1.14105	-3.56394
228714_at	-	-0.990524	2.57324	-3.56376
204972_at	OAS2	1.05477	4.60677	-3.552
243521_at	ZXDA	-2.15549	1.39323	-3.54871
200799_at	HSPA1A /// HSPA1B	-2.54925	0.99624	-3.54549
202382_s_at	GNPDA1	-1.79809	1.74363	-3.54173
225029_at	LOC550643	-0.595912	2.93573	-3.53164
222744_s_at	TMLHE	-2.08582	1.44197	-3.52779
222150_s_at	PION	-2.89779	0.626175	-3.52396
232746_at	CXCR7	-0.853015	2.66849	-3.5215
222698_s_at	IMPACT	-2.78667	0.7345	-3.52117
227370_at	FAM171B	-1.87119	1.64992	-3.52111
219159_s_at	SLAMF7	-1.57592	1.94307	-3.51899
221704_s_at	VPS37B	-0.36553	3.15138	-3.51691
212345_s_at	CREB3L2	-1.79809	1.71747	-3.51557
226575_at	ZNF462	-2.22408	1.2905	-3.51458
230075_at	RAB39B	-2.08582	1.42591	-3.51173
217502_at	IFIT2	-1.27874	2.22889	-3.50763
203394_s_at	HES1	-1.79809	1.70421	-3.50231
209538_at	ZNF32	-1.79809	1.70421	-3.50231
215692_s_at	MPPED2	-2.54925	0.952048	-3.5013
222326_at	-	-2.54925	0.952048	-3.5013
203221_at	TLE1	-0.78637	2.7122	-3.49857
209795_at	CD69	0.4414	3.93772	-3.49632
209318_x_at	PLAGL1	-2.08582	1.40966	-3.49548
223849_s_at	MOV10	-0.990524	2.50223	-3.49275
207180_s_at	HTATIP2	-0.78637	2.70556	-3.49193
1569987_at	DLEU7-AS1	-1.57592	1.9088	-3.48472
212993_at	NACC2	-2.35782	1.12123	-3.47906
226811_at	FAM46C	-1.5014	1.97655	-3.47794
211302_s_at	PDE4B	0.472902	3.94901	-3.47611
204964_s_at	SSPN	-1.65032	1.81939	-3.4697
227178_at	CELF2	-0.657756	2.80829	-3.46604
229566_at	LOC645638	-0.78637	2.6753	-3.46167
1554474_a_at	MOXD1	-2.01516	1.44197	-3.45713
216252_x_at	FAS	-1.72443	1.73061	-3.45504
202733_at	P4HA2	-1.27874	2.17223	-3.45097
205968_at	KCNS3	-1.87119	1.57904	-3.45023
37965_at	PARVB	-1.01848	2.4235	-3.44198
244370_at	KIAA2022	-2.72923	0.708172	-3.4374
212224_at	ALDH1A1	-2.89779	0.539235	-3.43702
213201_s_at	TNNT1	-1.87119	1.56444	-3.43563
229543_at	-	-2.29154	1.14105	-3.43259
203372_s_at	SOCS2	0.729181	4.15432	-3.42514
212960_at	TBC1D9	-1.20542	2.21025	-3.41566
205523_at	HAPLN1	-2.15549	1.25456	-3.41005
215118_s_at	IGHA1	-0.721259	2.68546	-3.40672
227396_at	LOC100287223 /// PTPRJ	-1.79809	1.60781	-3.40591
219841_at	AICDA	1.11591	4.51957	-3.40365
1556097_at	HOMER2	-2.4867	0.90646	-3.39316
203973_s_at	CEBPD	-2.4867	0.90646	-3.39316
229793_at	ASAH2B	-2.01516	1.3766	-3.39176
223120_at	FUCA2	-1.20542	2.18183	-3.38724
236153_at	-	-2.67052	0.708172	-3.37869
223568_s_at	PPAPDC1B	-1.87119	1.5045	-3.37569
224405_at	FCRL5	-2.42289	0.952048	-3.37494
236646_at	C12orf59	-2.42289	0.952048	-3.37494
1553055_a_at	SLFN5	-2.15549	1.21771	-3.37319
226372_at	CHST11	-1.27874	2.09305	-3.37179
217853_at	TNS3	1.35447	4.71899	-3.36452
219622_at	RAB20	-1.5014	1.8618	-3.3632
223501_at	TNFSF13B	-1.35263	2.00926	-3.3619
227458_at	CD274	-1.94358	1.40966	-3.35324
46665_at	SEMA4C	-1.38929	1.95991	-3.3492
231956_at	RNF213	-2.61053	0.7345	-3.34503
213275_x_at	CTSB	-1.65032	1.69083	-3.34115
220118_at	ZBTB32	-2.08582	1.25456	-3.34038
223452_s_at	ATL3	-1.79809	1.53478	-3.33288
216565_x_at	-	1.672	5.00443	-3.33243
226982_at	ELL2	-2.42289	0.90646	-3.32935
240665_at	-	-2.22408	1.10114	-3.32522
238695_s_at	RAB39B	-2.84285	0.478222	-3.32107
213340_s_at	TP73-AS1	-1.87119	1.44197	-3.31316
228620_at	-	-0.53576	2.77696	-3.31273
210427_x_at	ANXA2	2.48922	5.80124	-3.31201
205543_at	HSPA4L	-2.35782	0.952048	-3.30987
221874_at	KIAA1324	-2.29154	1.01784	-3.30938
222453_at	CYBRD1	-1.94358	1.34278	-3.28635
235175_at	GBP4	-2.54925	0.7345	-3.28375
238025_at	MLKL	-1.06115	2.2196	-3.28074
216268_s_at	JAG1	-2.15549	1.12123	-3.27672
228531_at	SAMD9	0.946729	4.22217	-3.27544
208886_at	H1F0	-1.35263	1.92032	-3.27295
226751_at	CNRIP1	-1.5014	1.76933	-3.27072
226895_at	NFIC	-0.990524	2.27894	-3.26946
1562558_at	LOC440704	-2.72923	0.539235	-3.26847
224406_s_at	FCRL5	0.829938	4.0984	-3.26846
205632_s_at	PIP5K1B	0.755037	4.01896	-3.26392
1554807_a_at	SPIRE1	-2.42289	0.835257	-3.25814
201888_s_at	IL13RA1	-2.42289	0.835257	-3.25814
239559_at	-	-2.08582	1.1606	-3.24642
219410_at	TMEM45A	-2.61053	0.626175	-3.2367
1557359_at	LOC285758	-1.94358	1.2905	-3.23408
240245_at	-	-1.06115	2.17223	-3.23337
227961_at	CTSB	-2.54925	0.681354	-3.23061
238600_at	JAKMIP1	-2.22408	0.99624	-3.22032
237461_at	NLRP7	-1.94358	1.27264	-3.21622
225311_at	IVD	0.342547	3.55748	-3.21493
38241_at	BTN3A3	-0.0684434	3.14403	-3.21248
224341_x_at	TLR4	-2.29154	0.90646	-3.198
219607_s_at	MS4A4A	-2.4867	0.708172	-3.19487
238559_at	-	-2.35782	0.835257	-3.19308
1557684_at	ZNF286A	-1.5014	1.69083	-3.19223
241871_at	CAMK4	-0.477317	2.7122	-3.18952
206983_at	CCR6	-2.08582	1.10114	-3.18696
213843_x_at	SLC6A8	-0.78637	2.39902	-3.18539
204465_s_at	INA	-0.853015	2.33163	-3.18464
230383_x_at	-	-0.990524	2.19136	-3.18189
224499_s_at	AICDA	1.42059	4.59784	-3.17725
228284_at	TLE1	-0.78637	2.39076	-3.17713
1558920_at	SLC8A1-AS1	-0.721259	2.45551	-3.17677
241789_at	RBMS3	-1.27874	1.8972	-3.17594
203758_at	CTSO	-1.57592	1.5935	-3.16942
230741_at	-	-0.921104	2.24729	-3.16839
237105_at	LOC100506831	-0.657756	2.50987	-3.16762
229280_s_at	LINC00340	-2.08582	1.08076	-3.16658
213262_at	SACS	1.1936	4.35432	-3.16072
242898_at	EIF2AK2	-2.01516	1.14105	-3.15621
242457_at	-	-2.54925	0.597773	-3.14703
209099_x_at	JAG1	-1.94358	1.19892	-3.1425
233255_s_at	BIVM	-0.36553	2.77696	-3.1425
224701_at	PARP14	1.57372	4.71403	-3.14031
214615_at	P2RY10	-1.06115	2.07255	-3.1337
204049_s_at	PHACTR2	-2.42289	0.708172	-3.13106
203868_s_at	VCAM1	-2.22408	0.90646	-3.13054
225018_at	SPIRE1	-1.94358	1.17989	-3.12347
233483_at	TBC1D27	-0.477317	2.64439	-3.12171
229437_at	MIR155HG	2.70024	5.8198	-3.11956
36711_at	MAFF	-1.27874	1.84075	-3.11949
201849_at	BNIP3	2.58243	5.70133	-3.11889
203038_at	PTPRK	-2.54925	0.568801	-3.11805
205660_at	OASL	-0.721259	2.39076	-3.11202
1555793_a_at	ZFP82	-1.5014	1.60781	-3.10921
213503_x_at	ANXA2	2.54587	5.65383	-3.10797
230345_at	SEMA7A	-0.36553	2.73846	-3.10399
209120_at	NR2F2	-2.78667	0.313353	-3.10002
234284_at	GNG8	-1.13283	1.96548	-3.09831
1560762_at	LOC285972	0.990921	4.08567	-3.09475
229190_at	LOC100507376	-2.35782	0.7345	-3.09232
203835_at	LRRC32	0.0817005	3.17079	-3.08909
229221_at	CD44	-2.54925	0.539235	-3.08849
225401_at	C1orf85	-1.27874	1.80703	-3.08578
202016_at	MEST	-0.137671	2.94703	-3.0847
217564_s_at	CPS1	-1.94358	1.14105	-3.08463
223159_s_at	NEK6	-0.921104	2.16256	-3.08367
219758_at	TTC26	-2.08582	0.99624	-3.08206
219684_at	RTP4	-1.20542	1.8737	-3.07912
209585_s_at	MINPP1	-2.72923	0.347866	-3.0771
226271_at	GDAP1	-1.27874	1.79457	-3.07332
223422_s_at	ARHGAP24	-1.5014	1.56444	-3.06584
227584_at	NAV1	-1.5014	1.56444	-3.06584
225931_s_at	RNF213	0.376255	3.4384	-3.06215
227850_x_at	CDC42EP5	-1.79809	1.25456	-3.05266
1558692_at	C1orf85	-2.67052	0.381575	-3.05209
239988_at	-	-2.29154	0.760357	-3.0519
235697_at	-	-1.87119	1.17989	-3.05108
207627_s_at	TFCP2	-1.42691	1.62198	-3.04889
209338_at	TFCP2	-0.921104	2.12325	-3.04435
229822_at	-	-0.721259	2.32298	-3.04424
201315_x_at	IFITM2	3.38007	6.41972	-3.03965
205552_s_at	OAS1	0.702852	3.74236	-3.03951
202137_s_at	ZMYND11	-2.35782	0.681354	-3.03918
226208_at	ZSWIM6	0.161118	3.19706	-3.03595
210055_at	TSHR	-2.01516	1.01784	-3.033
214862_x_at	-	-1.72443	1.30813	-3.03256
210298_x_at	FHL1	-1.87119	1.1606	-3.03179
212813_at	JAM3	-1.87119	1.1606	-3.03179
235074_at	SPRED1	-1.13283	1.8972	-3.03003
236278_at	HIST1H3E	-2.54925	0.478222	-3.02747
202219_at	SLC6A8	-1.65032	1.3766	-3.02692
237759_at	CD48	-0.853015	2.17223	-3.02524
219143_s_at	RPP25	-1.5014	1.51972	-3.02112
212099_at	RHOB	-2.42289	0.597773	-3.02066
210854_x_at	SLC6A8	-0.595912	2.4235	-3.01941
207641_at	TNFRSF13B	-0.36553	2.65132	-3.01685
226890_at	WDR35	-2.01516	0.99624	-3.0114
224925_at	PREX1	0.702852	3.71287	-3.01002
241416_at	-	-1.42691	1.57904	-3.00595
202074_s_at	OPTN	-0.36553	2.63743	-3.00296
207714_s_at	SERPINH1	-1.57592	1.42591	-3.00183
239977_at	C12orf42	-1.57592	1.42591	-3.00183
203373_at	SOCS2	2.83363	5.83318	-2.99956
201647_s_at	SCARB2	-2.4867	0.509051	-2.99575
204642_at	S1PR1	0.409195	3.40191	-2.99271
204897_at	PTGER4	0.620855	3.61352	-2.99267
205220_at	HCAR3	-2.08582	0.90646	-2.99228
231769_at	FBXO6	-2.08582	0.90646	-2.99228
219648_at	MREG	-2.61053	0.381575	-2.9921
209681_at	SLC19A2	-1.35263	1.63602	-2.98865
242234_at	XAF1	-1.35263	1.63602	-2.98865
216184_s_at	RIMS1	-1.57592	1.40966	-2.98558
243999_at	SLFN5	-2.22408	0.760357	-2.98444
226436_at	RASSF4	-1.27874	1.70421	-2.98296
216253_s_at	PARVB	-1.65032	1.32556	-2.97588
1556593_s_at	-	-1.35263	1.62198	-2.97462
201590_x_at	ANXA2	2.75252	5.72491	-2.97239
237452_at	-	-1.87119	1.10114	-2.97233
225589_at	SH3RF1	-2.72923	0.241754	-2.97098
204118_at	CD48	3.78959	6.75595	-2.96636
1559883_s_at	SAMHD1	-1.13283	1.83163	-2.96446
229464_at	MYEF2	-0.921104	2.04125	-2.96236
201063_at	RCN1	-2.42289	0.539235	-2.96212
228235_at	MGC16121	-1.72443	1.23625	-2.96068
205466_s_at	HS3ST1	-2.22408	0.7345	-2.95858
224909_s_at	PREX1	1.32024	4.27133	-2.95109
207753_at	ZNF304	-2.29154	0.654028	-2.94557
1559249_at	ATXN1	-2.01516	0.929434	-2.94459
214582_at	PDE3B	-2.01516	0.929434	-2.94459
205844_at	VNN1	-1.94358	0.99624	-2.93982
1555349_a_at	ITGB2	0.121948	3.05804	-2.9361
242517_at	KISS1R	-2.42289	0.509051	-2.93194
1555759_a_at	CCL5	-0.721259	2.21025	-2.9315
238673_at	SAMD12	-1.87119	1.06009	-2.93128
229532_at	ZNF502	-2.54925	0.381575	-2.93083
218735_s_at	ZNF544	-0.78637	2.14304	-2.92941
242563_at	-	-0.477317	2.44757	-2.92489
204969_s_at	RDX	-2.61053	0.313353	-2.92388
203274_at	F8A1 /// F8A2 /// F8A3	-0.285945	2.63743	-2.92338
219635_at	ZNF606	-1.72443	1.19892	-2.92335
242290_at	TACC1	-2.08582	0.835257	-2.92108
228341_at	NUDT16	-2.67052	0.241754	-2.91227
227530_at	AKAP12	-1.87119	1.03912	-2.91031
202411_at	IFI27	-1.35263	1.54969	-2.90232
224772_at	NAV1	-1.27874	1.62198	-2.90073
244007_at	ZNF462	-2.72923	0.166438	-2.89567
204584_at	L1CAM	-1.94358	0.952048	-2.89563
204781_s_at	FAS	-0.657756	2.22889	-2.88664
1553027_a_at	KLHL4	-1.65032	1.23625	-2.88657
225061_at	DNAJA4	-1.42691	1.45786	-2.88477
209310_s_at	CASP4	-0.53576	2.34877	-2.88453
225929_s_at	RNF213	1.23093	4.11101	-2.88008
1561378_at	C12orf42	-1.79809	1.08076	-2.87885
202269_x_at	GBP1	-1.79809	1.08076	-2.87885
212398_at	RDX	-1.79809	1.08076	-2.87885
205139_s_at	UST	-2.67052	0.204583	-2.8751
222496_s_at	RBM47	-2.01516	0.859384	-2.87454
222793_at	DDX58	-0.657756	2.21025	-2.868
212977_at	CXCR7	1.35447	4.21985	-2.86538
244878_at	-	-2.72923	0.127267	-2.8565
227817_at	PRKCB	-1.20542	1.64992	-2.85534
217771_at	GOLM1	-1.94358	0.90646	-2.85004
225799_at	LINC00152 /// LOC541471	-0.595912	2.24729	-2.8432
226592_at	ZNF618	-1.35263	1.48912	-2.84176
223158_s_at	NEK6	0.376255	3.21587	-2.83962
201170_s_at	BHLHE40	1.15528	3.99465	-2.83937
1559315_s_at	SOCS2-AS1	-1.79809	1.03912	-2.83721
203395_s_at	HES1	-2.15549	0.681354	-2.83684
1557078_at	SLFN5	-1.57592	1.25456	-2.83048
225744_at	ZDHHC8	-1.65032	1.17989	-2.83021
217504_at	ABCA6	-2.01516	0.81072	-2.82588
234785_at	-	-2.22408	0.597773	-2.82185
223095_at	MARVELD1	-0.36553	2.45551	-2.82104
222317_at	PDE3B	-2.72923	0.0870201	-2.81625
212383_at	ATP6V0A1	-0.721259	2.09305	-2.8143
221087_s_at	APOL3	-2.01516	0.785758	-2.80091
1556194_a_at	-	-2.4867	0.313353	-2.80006
200923_at	LGALS3BP	-0.137671	2.66164	-2.79932
210797_s_at	OASL	-0.137671	2.65821	-2.79588
214293_at	40787	-2.08582	0.708172	-2.79399
244467_at	SHISA8	-2.08582	0.708172	-2.79399
219282_s_at	TRPV2	-0.657756	2.13318	-2.79093
1552643_at	ZNF626	-0.921104	1.8618	-2.78291
1556499_s_at	COL1A1	-2.15549	0.626175	-2.78166
240633_at	DOK7	-1.06115	1.71747	-2.77862
232628_at	-	-2.42289	0.347866	-2.77075
213733_at	MYO1F	-1.42691	1.34278	-2.76968
203708_at	PDE4B	2.06723	4.83607	-2.76884
206770_s_at	SLC35A3	-0.721259	2.04125	-2.76251
241948_at	-	-1.35263	1.40966	-2.76229
238551_at	FUT11	-0.420579	2.34023	-2.76081
209448_at	HTATIP2	0.503731	3.26185	-2.75812
217047_s_at	FAM13A	-1.20542	1.54969	-2.75511
1552496_a_at	COBL	-1.87119	0.883114	-2.7543
209708_at	MOXD1	-1.87119	0.883114	-2.7543
203231_s_at	ATXN1	-1.94358	0.81072	-2.7543
213274_s_at	CTSB	-2.15549	0.597773	-2.75326
217253_at	SH3BP2	-0.921104	1.83163	-2.75274
200660_at	S100A11	0.308033	3.05804	-2.75001
239427_at	SLAMF1	-1.35263	1.39323	-2.74586
224374_s_at	EMILIN2	-0.234996	2.50987	-2.74486
203860_at	PCCA	-2.29154	0.44672	-2.73826
205542_at	STEAP1	-2.29154	0.44672	-2.73826
217200_x_at	CYB561	-1.5014	1.23625	-2.73765
1569040_s_at	ANKRD36BP2	-2.22408	0.509051	-2.73313
222772_at	MYEF2	-0.853015	1.8737	-2.72671
204918_s_at	MLLT3	-1.06115	1.66368	-2.72483
226771_at	ATP8B2	0.676034	3.39779	-2.72176
212791_at	C1orf216	-0.595912	2.12325	-2.71916
227022_at	GNPDA2	-0.137671	2.57324	-2.71091
226333_at	IL6R	-1.65032	1.06009	-2.71041
223764_x_at	NIPSNAP3B	0.472902	3.1804	-2.7075
201848_s_at	BNIP3	1.65836	4.36278	-2.70442
220993_s_at	GPR63	-2.22408	0.478222	-2.7023
213638_at	PHACTR1	0.924115	3.61352	-2.68941
203232_s_at	ATXN1	1.38791	4.07412	-2.68621
224774_s_at	NAV1	-2.08582	0.597773	-2.68359
235687_at	ZNF626	-1.35263	1.32556	-2.67819
226029_at	VANGL2	-1.94358	0.7345	-2.67808
203216_s_at	MYO6	-2.54925	0.127267	-2.67652
210732_s_at	LGALS8	-0.137671	2.5363	-2.67397
1555728_a_at	MS4A4A	-2.29154	0.381575	-2.67312
240432_x_at	KLF7	-2.29154	0.381575	-2.67312
240265_at	TRAF3IP3	-2.35782	0.313353	-2.67118
218805_at	GIMAP1-GIMAP5 /// GIMAP5	-0.657756	2.00926	-2.66702
226368_at	CHST11	-2.15549	0.509051	-2.66454
205524_s_at	HAPLN1	-0.234996	2.4235	-2.6585
219634_at	CHST11	-1.87119	0.785758	-2.65695
244414_at	-	-2.61053	0.0456417	-2.65617
233116_at	-	-0.990524	1.66368	-2.65421
234643_x_at	-	-0.721259	1.93174	-2.653
209685_s_at	PRKCB	2.16691	4.81387	-2.64696
1553380_at	PARP15	-2.22408	0.414514	-2.6386
223569_at	PPAPDC1B	-2.22408	0.414514	-2.6386
235275_at	BMP8B	-1.87119	0.760357	-2.63154
205420_at	PEX7	-2.42289	0.204583	-2.62747
218705_s_at	SNX24	-2.42289	0.204583	-2.62747
226184_at	FMNL2	-2.42289	0.204583	-2.62747
228499_at	PFKFB4	1.58818	4.21518	-2.627
233082_at	ZNF630	-1.94358	0.681354	-2.62493
213294_at	EIF2AK2	2.53844	5.15639	-2.61795
230261_at	ST8SIA4	-0.285945	2.33163	-2.61757
201572_x_at	DCTD	1.61666	4.23376	-2.61709
204211_x_at	EIF2AK2	1.54437	4.15918	-2.61482
235359_at	LRRC33	-0.046059	2.56592	-2.61198
1558747_at	SMCHD1	-1.06115	1.54969	-2.61084
226837_at	SPRED1	-0.234996	2.37411	-2.60911
228097_at	MYLIP	-0.53576	2.07255	-2.60831
216822_x_at	-	-1.27874	1.32556	-2.6043
203234_at	UPP1	-1.5014	1.10114	-2.60253
206140_at	LHX2	-1.65032	0.952048	-2.60237
1557545_s_at	RNF165	-2.15549	0.44672	-2.60221
236404_at	-	-1.20542	1.39323	-2.59865
213839_at	CLMN	-2.54925	0.0456417	-2.59489
230051_at	C10orf47	-2.54925	0.0456417	-2.59489
227077_at	ZNF286A /// ZNF286B	1.01252	3.59209	-2.57957
204935_at	PTPN2	-1.87119	0.708172	-2.57936
201571_s_at	DCTD	1.1936	3.76967	-2.57607
238615_at	ERLIN2	-1.13283	1.44197	-2.5748
1570006_at	LOC400958	-2.15549	0.414514	-2.57
225016_at	APCDD1	-2.29154	0.277996	-2.56954
243124_at	RRN3P2	-2.29154	0.277996	-2.56954
210137_s_at	DCTD	1.23093	3.79803	-2.5671
206648_at	ZNF571	-2.35782	0.204583	-2.56241
236465_at	RNF175	-1.65032	0.90646	-2.55678
1554334_a_at	DNAJA4	-2.01516	0.539235	-2.55439
41037_at	TEAD4	-1.56801	0.985319	-2.55333
207703_at	NLGN4Y	-2.54925	0.00307485	-2.55233
202869_at	OAS1	1.69889	4.24982	-2.55092
231828_at	LOC253039	-0.595912	1.95432	-2.55023
221142_s_at	PECR	-0.477317	2.07255	-2.54987
1558549_s_at	VNN1	-2.72923	-0.18027	-2.54896
209287_s_at	CDC42EP3	-1.20542	1.34278	-2.54819
204821_at	BTN3A3	0.990921	3.53519	-2.54426
1555058_a_at	LPGAT1	-0.921104	1.62198	-2.54309
243356_at	-	-1.5014	1.03912	-2.54051
203904_x_at	CD82	0.620855	3.16112	-2.54026
208436_s_at	IRF7	2.30896	4.84893	-2.53997
220104_at	ZC3HAV1	-0.477317	2.06219	-2.53951
229589_x_at	BIVM	-2.15549	0.381575	-2.53706
235204_at	ENTPD7	-1.65032	0.883114	-2.53343
211269_s_at	IL2RA	-1.79809	0.7345	-2.5326
226560_at	-	-1.79809	0.7345	-2.5326
220658_s_at	ARNTL2	-2.08582	0.44672	-2.53254
202498_s_at	SLC2A3	-0.78637	1.74363	-2.53
228910_at	CD82	-0.477317	2.05176	-2.52908
233999_s_at	TTC26	-2.61053	-0.085861	-2.52466
219700_at	PLXDC1	-2.35782	0.166438	-2.52426
223586_at	ARNTL2	-2.01516	0.509051	-2.52421
216748_at	PYHIN1	-0.53576	1.98754	-2.5233
213888_s_at	TRAF3IP3	0.620855	3.14158	-2.52072
228483_s_at	TAF9B	-1.5014	1.01784	-2.51923
204567_s_at	ABCG1	-0.477317	2.04125	-2.51857
211862_x_at	CFLAR	-0.477317	2.04125	-2.51857
233880_at	RNF213	-1.20542	1.30813	-2.51355
218964_at	ARID3B	-0.53576	1.97655	-2.51231
1552701_a_at	CARD16	-0.137671	2.37411	-2.51179
202192_s_at	GAS7	0.8054	3.31516	-2.50976
244620_at	SLC8A1-AS1	-1.42691	1.08076	-2.50767
210136_at	MBP	0.199264	2.70556	-2.5063
228600_x_at	FAM221A	-0.78637	1.71747	-2.50384
1559394_a_at	-	-2.08582	0.414514	-2.50034
226056_at	ARHGAP31	-1.5014	0.99624	-2.49764
242230_at	ATXN1	-1.87119	0.626175	-2.49736
227337_at	ANKRD37	1.915	4.40847	-2.49347
200951_s_at	CCND2	-1.13283	1.35979	-2.49262
210933_s_at	FSCN1 /// LOC100653350	-2.4867	0.00307485	-2.48978
1553856_s_at	P2RY10	1.6307	4.11603	-2.48533
202976_s_at	RHOBTB3	-2.35782	0.127267	-2.48509
226129_at	FAM83H	-1.72443	0.760357	-2.48478
243178_at	-	-1.72443	0.760357	-2.48478
226651_at	HOMER1	0.409195	2.89254	-2.48335
207957_s_at	PRKCB	2.3604	4.84365	-2.48325
239236_at	-	-1.94358	0.539235	-2.48281
209822_s_at	VLDLR	-1.79809	0.681354	-2.47945
1569652_at	MLLT3	-1.27874	1.19892	-2.47766
210349_at	CAMK4	-0.657756	1.81939	-2.47714
232744_x_at	-	-1.5014	0.974314	-2.47571
1569857_s_at	TPP2	-1.06115	1.40966	-2.47081
242123_at	PAQR7	-0.921104	1.54969	-2.47079
1553613_s_at	FOXC1	-2.15549	0.313353	-2.46884
214920_at	THSD7A	-2.42289	0.0456417	-2.46853
235670_at	STX11	-2.22408	0.241754	-2.46583
212636_at	QKI	0.8054	3.27088	-2.46548
216705_s_at	ADA	0.968994	3.43439	-2.4654
218943_s_at	DDX58	-0.046059	2.41539	-2.46144
224553_s_at	TNFRSF18	-1.20542	1.25456	-2.45998
219376_at	ZNF322 /// ZNF322P1	-1.13283	1.32556	-2.45839
217889_s_at	CYBRD1	-2.29154	0.166438	-2.45798
212906_at	GRAMD1B	-0.721259	1.73061	-2.45187
204794_at	DUSP2	1.54437	3.99465	-2.45029
227510_x_at	MALAT1	-0.853015	1.5935	-2.44651
203557_s_at	PCBD1	-1.42691	1.01784	-2.44475
224728_at	ATPAF1	-0.477317	1.96548	-2.44279
204334_at	KLF7	-1.13283	1.30813	-2.44097
218637_at	IMPACT	-2.67052	-0.229676	-2.44084
235457_at	MAML2	-0.657756	1.78201	-2.43976
217506_at	-	-1.65032	0.785758	-2.43608
209470_s_at	GPM6A	0.924115	3.35813	-2.43401
215812_s_at	LOC653562 /// SLC6A10P /// SLC6A8	-0.00224482	2.43157	-2.43381
212923_s_at	PXDC1	-1.35263	1.08076	-2.43339
211067_s_at	GAS7	-0.990524	1.44197	-2.4325
203915_at	CXCL9	-0.853015	1.57904	-2.43206
222640_at	DNMT3A	0.409195	2.83895	-2.42975
205937_at	CGREF1	-2.01516	0.414514	-2.42967
235256_s_at	GALM	-2.01516	0.414514	-2.42967
213343_s_at	GDPD5	-0.046059	2.38246	-2.42852
225028_at	LOC550643	-2.78667	-0.360211	-2.42646
210277_at	AP4S1	-0.921104	1.5045	-2.42561
238013_at	PLEKHA2	-0.420579	1.99844	-2.41902
201564_s_at	FSCN1 /// LOC100653350	-0.853015	1.56444	-2.41746
202528_at	GALE	-0.36553	2.05176	-2.41729
201656_at	ITGA6	-2.54925	-0.132351	-2.4169
225373_at	C10orf54	-0.990524	1.42591	-2.41643
226725_at	-	0.040322	2.45551	-2.41519
231243_s_at	BHLHE41	-1.65032	0.760357	-2.41067
206308_at	TRDMT1	-1.5014	0.90646	-2.40786
227792_at	ITPRIPL2	0.272676	2.6753	-2.40262
1563210_at	-	-2.4867	-0.085861	-2.40084
201308_s_at	40787	-2.4867	-0.085861	-2.40084
226269_at	GDAP1	-1.27874	1.12123	-2.39997
207543_s_at	P4HA1	3.39247	5.79128	-2.3988
227514_at	ITPRIPL2	-2.15549	0.241754	-2.39724
228304_at	RBM43	-2.15549	0.241754	-2.39724
236280_at	-	2.5968	4.9922	-2.3954
57082_at	LDLRAP1	-0.745297	1.64992	-2.39522
205890_s_at	GABBR1 /// UBD	-1.65032	0.7345	-2.38482
200598_s_at	HSP90B1 /// MIR3652	3.24289	5.62686	-2.38396
208891_at	DUSP6	-2.42289	-0.0407393	-2.38215
233401_at	-	-2.42289	-0.0407393	-2.38215
204994_at	MX2	1.92642	4.30795	-2.38153
234151_at	-	-1.87119	0.509051	-2.38024
232064_at	FER	-0.285945	2.09305	-2.37899
202191_s_at	GAS7	-0.921104	1.45786	-2.37896
201631_s_at	IER3	-1.42691	0.952048	-2.37896
216541_x_at	IGHG1 /// IGHM	-1.42691	0.952048	-2.37896
44783_s_at	HEY1	-0.505583	1.87073	-2.37632
1558695_at	-	-0.0911807	2.2834	-2.37458
203222_s_at	TLE1	-1.79809	0.568801	-2.3669
1568619_s_at	ITPRIPL2	-1.5014	0.859384	-2.36078
210609_s_at	TP53I3	0.040322	2.39902	-2.3587
206687_s_at	PTPN6	2.45019	4.80768	-2.35749
227637_at	TFCP2	-1.06115	1.2905	-2.35164
228062_at	NAP1L5	-1.13283	1.21771	-2.35054
201681_s_at	DLG5	-1.87119	0.478222	-2.34941
225292_at	COL27A1	0.409195	2.75784	-2.34864
219546_at	BMP2K	1.09582	3.4384	-2.34258
230895_at	HAPLN1	-2.67052	-0.333168	-2.33735
236915_at	C4orf47	-1.79809	0.539235	-2.33733
1556658_a_at	-	-1.5014	0.835257	-2.33665
214023_x_at	TUBB2B	-0.990524	1.34278	-2.3333
205965_at	BATF	0.946729	3.27984	-2.33311
208683_at	CAPN2	-2.08582	0.241754	-2.32757
217762_s_at	RAB31	-2.08582	0.241754	-2.32757
201525_at	APOD	-0.477317	1.84981	-2.32713
206471_s_at	PLXNC1	-1.35263	0.974314	-2.32695
1555745_a_at	LYZ	-1.94358	0.381575	-2.32515
218568_at	AGK	0.729181	3.05282	-2.32364
209163_at	CYB561	-1.72443	0.597773	-2.3222
224453_s_at	ETNK1	-1.72443	0.597773	-2.3222
230913_at	-	-1.72443	0.597773	-2.3222
238444_at	ZNF618	-1.72443	0.597773	-2.3222
222761_at	BIVM	0.8054	3.12674	-2.32134
228071_at	GIMAP7	-2.84285	-0.530441	-2.31241
206574_s_at	PTP4A3	1.01252	3.32386	-2.31134
216550_x_at	ANKRD12	-0.0911807	2.2196	-2.31078
228264_at	ACCS	-1.57592	0.7345	-2.31042
230710_at	MIR210HG	0.161118	2.47125	-2.31013
235570_at	RBMS3	0.161118	2.47125	-2.31013
227807_at	PARP9	0.040322	2.34877	-2.30845
229584_at	LRRK2	-1.79809	0.509051	-2.30715
226590_at	ZNF618	-1.20542	1.10114	-2.30656
218501_at	ARHGEF3	0.968994	3.27537	-2.30637
205173_x_at	CD58	1.46826	3.77285	-2.30459
211829_s_at	GPER	-0.53576	1.75654	-2.2923
216450_x_at	HSP90B1	0.472902	2.76424	-2.29134
243905_at	LOC387895	-2.08582	0.204583	-2.2904
225113_at	AGPS	-0.234996	2.05176	-2.28676
220615_s_at	FAR2	-1.42691	0.859384	-2.28629
209474_s_at	ENTPD1	0.472902	2.75784	-2.28494
236620_at	RIF1	0.236434	2.52126	-2.28482
229332_at	HPDL	-1.57592	0.708172	-2.28409
242961_x_at	DDX58	0.648708	2.93005	-2.28134
225173_at	ARHGAP18	-0.990524	1.2905	-2.28102
235738_at	-	-2.61053	-0.333168	-2.27736
209939_x_at	CFLAR	2.07752	4.35432	-2.2768
1558152_at	LOC100131262	-1.79809	0.478222	-2.27632
235294_at	SIKE1	-1.79809	0.478222	-2.27632
210032_s_at	SPAG6	-1.27874	0.99624	-2.27498
229189_s_at	LOC100507376	-1.13283	1.14105	-2.27388
220520_s_at	NUP62CL	-2.22408	0.0456417	-2.26972
202922_at	GCLC	2.27808	4.54768	-2.2696
216942_s_at	CD58	0.8054	3.0736	-2.2682
1556277_a_at	PAPD4	-1.72443	0.539235	-2.26366
224204_x_at	ARNTL2	-0.990524	1.27264	-2.26316
233608_at	-	-1.35263	0.90646	-2.25909
204392_at	CAMK1	-1.57592	0.681354	-2.25728
206207_at	CLC	-1.57592	0.681354	-2.25728
203865_s_at	ADARB1	-2.67052	-0.415259	-2.25526
204259_at	MMP7	-1.87119	0.381575	-2.25276
228362_s_at	FAM26F	-2.08582	0.166438	-2.25226
216449_x_at	HSP90B1	3.13133	5.38238	-2.25105
214446_at	ELL2	-2.29154	-0.0407393	-2.2508
1555892_s_at	LOC253039	-2.61053	-0.360211	-2.25032
202923_s_at	GCLC	2.83968	5.08976	-2.25008
224882_at	ACSS1	0.472902	2.71881	-2.24591
244299_at	-	-1.79809	0.44672	-2.24481
211721_s_at	ZNF551	-1.20542	1.03912	-2.24454
234276_at	-	-1.20542	1.03912	-2.24454
225306_s_at	SLC25A29	0.040322	2.2834	-2.24308
226682_at	RORA	-2.42289	-0.18027	-2.24262
226733_at	PFKFB2	-2.42289	-0.18027	-2.24262
221876_at	ZNF783	-0.137671	2.10318	-2.24085
1568611_at	-	-1.42691	0.81072	-2.23763
206978_at	CCR2	-1.42691	0.81072	-2.23763
242727_at	ARL5B	-1.42691	0.81072	-2.23763
1558693_s_at	C1orf85	-0.657756	1.57904	-2.2368
200636_s_at	PTPRF	-1.5014	0.7345	-2.2359
1555330_at	GCLC	-1.35263	0.883114	-2.23575
222557_at	STMN3	0.409195	2.64439	-2.2352
236062_at	-	-0.477317	1.75654	-2.23386
205425_at	HIP1	-1.72443	0.509051	-2.23348
205775_at	FAM50B	-0.595912	1.63602	-2.23193
218094_s_at	DBNDD2 /// SYS1 /// SYS1-DBNDD2	-0.00224482	2.22889	-2.23113
226767_s_at	FAHD1	-0.921104	1.30813	-2.22924
242467_at	-	-0.420579	1.80703	-2.22761
202449_s_at	RXRA	-2.22408	0.00307485	-2.22716
243025_at	-	-2.22408	0.00307485	-2.22716
235384_at	NUDT19	1.915	4.13961	-2.22462
227824_at	PRKCB	-1.87119	0.347866	-2.21905
237483_at	-	0.0817005	2.29672	-2.21502
1563872_at	LOC284395	-1.13283	1.08076	-2.21359
206341_at	IL2RA	-2.08582	0.127267	-2.21309
235291_s_at	FLJ32255	-1.79809	0.414514	-2.21261
241820_at	RIF1	-1.35263	0.859384	-2.21202
225114_at	AGPS	0.503731	2.7122	-2.20847
200911_s_at	TACC1	2.40191	4.61033	-2.20843
214591_at	KLHL4	-2.4867	-0.280625	-2.20608
227013_at	LATS2	-2.29154	-0.085861	-2.20568
204396_s_at	GRK5	2.3688	4.57252	-2.20373
1552703_s_at	CARD16 /// CASP1	-0.00224482	2.20083	-2.20308
231909_x_at	ODF2L	-1.57592	0.626175	-2.2021
1552386_at	GAPT	2.42625	4.628	-2.20175
244664_at	-	-2.42289	-0.229676	-2.19321
235391_at	FAM92A1	-0.657756	1.53478	-2.19254
202794_at	INPP1	-0.420579	1.76933	-2.18991
221553_at	MAGT1	0.376255	2.56592	-2.18967
231920_s_at	CSNK1G1	-1.65032	0.539235	-2.18955
206314_at	ZNF167	-0.234996	1.95432	-2.18931
225093_at	UTRN	2.45019	4.63675	-2.18656
221790_s_at	LDLRAP1	-1.27874	0.90646	-2.1852
243927_x_at	KIAA1429	-2.22408	-0.0407393	-2.18334
215283_at	LOC339290	-1.5014	0.681354	-2.18275
212442_s_at	CERS6	-2.01516	0.166438	-2.18159
229328_at	LOC100507433	-2.01516	0.166438	-2.18159
234974_at	GALM	-2.01516	0.166438	-2.18159
1563076_x_at	-	-1.20542	0.974314	-2.17973
208949_s_at	LGALS3	-1.79809	0.381575	-2.17967
215754_at	SCARB2	-1.79809	0.381575	-2.17967
219895_at	FAM70A	-2.35782	-0.18027	-2.17755
203682_s_at	IVD	-0.657756	1.51972	-2.17748
229102_at	HTATIP2	-1.57592	0.597773	-2.17369
211368_s_at	CASP1	1.0338	3.20179	-2.16799
219734_at	SIDT1	0.620855	2.78328	-2.16243
202341_s_at	TRIM2	-1.65032	0.509051	-2.15937
214441_at	STX6	-1.65032	0.509051	-2.15937
216986_s_at	IRF4	-1.65032	0.509051	-2.15937
207777_s_at	SP140	0.676034	2.83287	-2.15683
225083_at	GTF3C6	3.36545	5.5207	-2.15525
210596_at	MAGT1	0.503731	2.65821	-2.15448
1552711_a_at	CYB5D1	-0.420579	1.73061	-2.15119
209417_s_at	IFI35	1.17457	3.32386	-2.14929
1564154_at	-	-1.87119	0.277996	-2.14918
1559361_at	MACC1	-1.79809	0.347866	-2.14596
219522_at	FJX1	-1.79809	0.347866	-2.14596
230446_at	LOC100506130	-1.57592	0.568801	-2.14472
1553183_at	UMODL1	-2.01516	0.127267	-2.14242
204639_at	ADA	1.93775	4.07798	-2.14023
1560503_a_at	LOC100130275	-0.285945	1.84981	-2.13576
232247_at	ZNF502	-1.42691	0.708172	-2.13508
202718_at	IGFBP2	4.35324	6.48781	-2.13457
212192_at	KCTD12	-2.54925	-0.415259	-2.13399
217691_x_at	SLC16A3	-0.046059	2.08283	-2.12889
232356_at	-	-2.35782	-0.229676	-2.12815
209122_at	LOC100509484 /// PLIN2	-0.00224482	2.12325	-2.12549
209695_at	PTP4A3	0.968994	3.09153	-2.12254
233917_s_at	MOV10	-0.234996	1.88549	-2.12049
226347_at	FUT11	3.10644	5.22357	-2.11713
214748_at	N4BP2L2	-0.53576	1.57904	-2.1148
230906_at	GALNT10	-1.27874	0.835257	-2.114
243931_at	-	0.040322	2.15283	-2.11251
226983_at	ZNF777	-1.94358	0.166438	-2.11002
207139_at	ATP4A	-1.72443	0.381575	-2.106
219439_at	C1GALT1	1.6307	3.73586	-2.10516
211924_s_at	PLAUR	-2.01516	0.0870201	-2.10218
204523_at	ZNF140	0.409195	2.50987	-2.10067
229707_at	ZNF606	-0.78637	1.30813	-2.0945
211340_s_at	MCAM	-2.22408	-0.132351	-2.09173
243756_at	-	-2.22408	-0.132351	-2.09173
203741_s_at	ADCY7	0.620855	2.7122	-2.09135
218507_at	HILPDA	2.51215	4.60142	-2.08927
1559975_at	BTG1	-2.08582	0.00307485	-2.0889
238983_at	NSUN7	-2.08582	0.00307485	-2.0889
218946_at	NFU1	1.23093	3.31952	-2.08858
218872_at	TESC	1.23093	3.31516	-2.08423
209454_s_at	TEAD3	-2.61053	-0.530441	-2.08009
227068_at	LOC100652805 /// LOC100653302 /// PGK1	3.17029	5.24719	-2.07691
210563_x_at	CFLAR	1.97123	4.04811	-2.07688
207071_s_at	ACO1	-1.79809	0.277996	-2.07609
238567_at	SGPP2	-1.79809	0.277996	-2.07609
201169_s_at	BHLHE40	-1.5014	0.568801	-2.0702
238885_at	KIAA1549	-2.15549	-0.085861	-2.06963
240025_x_at	-	-2.15549	-0.085861	-2.06963
223161_at	KIAA1147	0.533915	2.60212	-2.06821
238034_at	CANX	1.86838	3.93347	-2.06509
221168_at	PRDM13	-1.65032	0.414514	-2.06483
243426_at	LOC339290	-1.65032	0.414514	-2.06483
203665_at	HMOX1	-1.20542	0.859384	-2.0648
37170_at	BMP2K	-2.25311	-0.188926	-2.06419
205990_s_at	WNT5A	-2.42289	-0.360211	-2.06268
230966_at	IL4I1	-1.13283	0.929434	-2.06227
234306_s_at	SLAMF7	-1.13283	0.929434	-2.06227
243349_at	KIAA1324	-0.921104	1.14105	-2.06215
204497_at	ADCY9	-2.84285	-0.78105	-2.0618
210985_s_at	SP100	-1.35263	0.708172	-2.0608
219262_at	SUV39H2	-2.01516	0.0456417	-2.0608
224920_x_at	MYADM	-0.78637	1.27264	-2.05901
213218_at	ZNF187	-1.06115	0.99624	-2.05739
204279_at	PSMB9	3.17029	5.22763	-2.05735
229971_at	GPR114	-0.046059	2.00926	-2.05532
1553719_s_at	ZNF548	-1.57592	0.478222	-2.05414
202499_s_at	SLC2A3	1.17457	3.22519	-2.05062
1566766_a_at	MACC1	0.161118	2.21025	-2.04913
211192_s_at	CD84	-0.477317	1.56444	-2.04176
219740_at	VASH2	-1.20542	0.835257	-2.04068
238127_at	GAS6-AS1	-1.5014	0.539235	-2.04063
244661_at	SOAT1	-1.27874	0.760357	-2.0391
214989_x_at	-	1.28518	3.31952	-2.03434
206760_s_at	FCER2	-1.35263	0.681354	-2.03399
59644_at	BMP2K	1.39615	3.42936	-2.03322
202796_at	SYNPO	-1.65032	0.381575	-2.03189
202859_x_at	IL8	-1.94358	0.0870201	-2.0306
204622_x_at	NR4A2	-1.94358	0.0870201	-2.0306
221683_s_at	CEP290	-1.94358	0.0870201	-2.0306
226235_at	LOC339290	0.199264	2.22889	-2.02962
225522_at	AAK1	-0.420579	1.60781	-2.02839
215806_x_at	TARP /// TRGC2	-2.35782	-0.333168	-2.02466
220250_at	ZNF286A	-2.35782	-0.333168	-2.02466
236889_at	-	-2.35782	-0.333168	-2.02466
239669_at	-	-2.15549	-0.132351	-2.02314
222930_s_at	AGMAT	-0.921104	1.10114	-2.02224
217371_s_at	IL15	-2.61053	-0.590592	-2.01993
201539_s_at	FHL1	-1.13283	0.883114	-2.01595
225097_at	HIPK2	-0.477317	1.53478	-2.0121
1552524_at	ART5	-1.5014	0.509051	-2.01045
236480_at	MIR210HG	-1.5014	0.509051	-2.01045
202934_at	HK2	3.36125	5.37088	-2.00963
223940_x_at	LOC100507645 /// MALAT1	2.52348	4.53182	-2.00834
1555464_at	IFIH1	-2.78667	-0.78105	-2.00562
219569_s_at	SLC35G2	-0.36553	1.63602	-2.00155
201466_s_at	JUN	-1.87119	0.127267	-1.99846
213346_at	TEX30	0.409195	2.40722	-1.99803
215263_at	ZXDA /// ZXDB	-2.35782	-0.360211	-1.99761
1558622_a_at	ZNF548	-2.22408	-0.229676	-1.9944
204270_at	SKI	-2.22408	-0.229676	-1.9944
228121_at	TGFB2	-2.22408	-0.229676	-1.9944
211190_x_at	CD84	-0.53576	1.45786	-1.99362
222877_at	-	-1.06115	0.929434	-1.99058
